# Supplementary material for: The influence of social capital in the utilisation of sexual reproductive health services among the youth in Ghana. A community-based cross-sectional study
Source: PLOS Glob Public Health. 2023 Oct 5;3(10):e0001225. doi: 10.1371/journal.pgph.0001225 (PMC10553252; doi:10.1371/journal.pgph.0001225)
Supplement: S1 Dataset — (XLS) [file pgph.0001225.s002.xls]

## Sheet: Sheet1
date	location	urbanisation	sex	age	current_schooling	school_in	last_edu	father_edu	mother_edu	occupation	occupation_oth	marital_status	ethnic	ethnic_oth	religion	living_with	AGECAT	New_Occup	utilise_RHS10	utilise_RHS11	utilise_RHS12	SRH	SRH_Services	Bridge_Ties	Bond_Ties	DISTANCE	Distance_EDIT	Composite_Social_Capital	Solidarity	Soc_Inclusion	New_TRUST_NEIGBOURHOOD	NEW_TRUST_PEOPLE	NEW_MEDIA_USAGE	NEW_SOCIAL_COHESION2	COMP_EMPOWERMENT	SRH
09/10/2019	Agbakope	2	2	17	1	2		6	6	11		1	1		2	2	1	5				1	6	0	0	5	0	0	1	0	1	0	1	1	0	1
09/09/2019	Adutor	2	1	23	0			4	4	8		1	1		2	2	2	4				0		1	1	50	1	0	1	0	0	1	0	0	1	0
09/09/2019	Adutor	2	2	23	0			6	6	6		2	1		2	7	2	2				0		0	0	31	1	0	0	0	1	0	0	1	1	0
09/09/2019	Adutor	2	2	23	0			3	2	6		1	1		2	2	2	2	0		6	0		0	0	30	1	0	1	0	1	1	1	1	1	0
09/09/2019	Adutor	2	1	18	1	3		4	2	11		1	1		2	1	1	5				0		0	0	35	1	0	1	0	0	0	1	1	1	0
09/09/2019	Adutor	2	1	20	0			3	2	6		1	1		2	1	2	2	0		2	0		0	0	15	1	0	1	0	0	1	0	1	0	0
09/09/2019	Adutor	2	1	22	0			3	3	17	Motor rider	1	1		2	1	2	4	1	1		0		1	1	45	1	0	0	0	0	0	1	1	0	0
09/09/2019	Adutor	2	1	16	0			3	3	6		1	1		1	2	1	2	0		2	0		0	0	55	1	1	1	0	1	1	1	1	1	0
09/09/2019	Adutor	2	2	18	1	3		6	2	11		1	1		2	4	1	5	0		3	1	5	0	0	1	0	1	1	0	1	1	0	1	1	1
09/09/2019	Adutor	2	2	24	0			6	2	17	Jhs graduate	1	1		2	4	2	6				1	6	1	1	10	0	1	1	1	1	0	0	1	1	1
09/09/2019	Adutor	2	1	18	0			4	3	17	Motor rider	1	1		2	4	1	4				1	6	1	1	14	0	1	1	1	1	1	1	1	1	1
09/09/2019	Adutor	2	2	19	1	3		4	4	11		1	1		2	2	1	5				1	6	1	1	16	1	1	1	1	1	0	1	1	1	1
09/09/2019	Adutor	2	2	21	1	4		4	1	11		1	1		2	1	2	5				0		1	1	30	1	1	1	1	0	0	0	0	1	0
09/09/2019	Adutor	2	1	19	0			4	4	12		1	1		2	4	1	6				1	6	1	1	25	1	1	1	1	1	1	0	1	1	1
09/09/2019	Adutor	2	1	19	1	3		3	4	11		1	1		2	1	1	5				1	6	1	1	20	1	1	1	1	1	1	1	1	1	1
09/09/2019	Adutor	2	2	20	0			1	1	6		1	1		2	1	2	2				0		1	1	60	1	1	1	1	1	0	0	0	1	0
09/09/2019	Adutor	2	2	21	0			1	1	6		1	1		2	2	2	2				0		1	1	54	1	0	1	0	0	1	0	0	1	0
09/09/2019	Adutor	2	1	19	1	2		3	1	11		1	1		2	3	1	5				0		1	1	35	1	0	1	0	0	0	1	0	1	0
09/09/2019	Adutor	2	2	18	0			4	1	5		1	1		2	2	1	1				0		1	1	52	1	0	1	0	0	0	0	0	1	0
09/09/2019	Adutor	2	2	23	0			1	1	12		1	1		2	2	2	6				1	6	1	1	5	0	1	1	0	1	1	1	1	1	1
09/09/2019	Adutor	2	1	19	1	3		3	3	11		1	1		2	3	1	5	1	8		1	6	1	1	10	0	1	1	0	1	1	0	1	1	1
09/09/2019	Adutor	2	2	21	0			3	3	12		1	1		2	1	2	6				0		1	0	10	0	0	1	0	0	0	1	1	1	0
09/09/2019	Adutor	2	1	23	0			1	2	6		1	1		5	10	2	2				0		1	1	10	0	1	1	0	0	1	1	0	1	0
09/09/2019	Adutor	2	1	20	1	2		1	1	17	Fishermen	1	1		2	1	2	7				1	6	1	1	5	0	1	1	0	0	1	1	1	1	1
09/09/2019	Adutor	2	1	24	1	3		1	2	11		1	1		2	1	2	5				1	2	1	1	10	0	1	1	0	1	1	0	1	1	1
09/09/2019	Adutor	2	2	20	0			1	1	5		3	1		2	7	2	1				0		1	0	25	1	0	0	0	0	0	0	1	1	0
09/09/2019	Adutor	2	1	18	1	2		3	4	17	Labourer	1	1		2	10	1	7	0		1	1	6	1	1	20	1	1	1	0	1	1	1	1	1	1
09/09/2019	Adutor	2	2	15	0			1	2	12		1	1		2	1	1	6				1	6	1	1	15	1	1	1	0	0	1	1	1	1	1
09/09/2019	Adutor	2	1	23	0			6	6	8		1	1		2	10	2	4				0		1	1	10	0	1	0	0	0	0	1	1	1	0
09/09/2019	Adutor	2	1	24	1	2		3	3	11		1	1		2	2	2	5				1	6	1	1	10	0	1	1	0	0	1	1	1	1	1
09/09/2019	Adutor	2	1	19	1	3		6	6	11		1	1		2	1	1	5				1	1	1	0	10	0	0	1	0	0	1	0	0	1	1
09/09/2019	Adutor	2	2	15	1	2		6	6	11		1	1		2	2	1	5				1	6	1	1	60	1	1	1	0	1	1	0	1	1	1
09/09/2019	Adutor	2	2	20	0			6	6	12		2	1		2	7	2	6				0		1	1	60	1	0	0	0	0	0	1	1	0	0
09/09/2019	Adutor	2	2	19	1	3		3	2	11		1	1		2	1	1	5				0		1	1	30	1	1	1	0	0	0	0	1	1	0
09/09/2019	Adutor	2	1	19	1	3		3	2	11		1	1		2	2	1	5				0		1	1	45	1	1	1	0	0	0	0	1	1	0
09/09/2019	Adutor	2	1	23	0			6	6	6		1	1		2	10	2	2				0		1	1	15	1	1	0	0	0	0	1	1	1	0
09/09/2019	Agbogbla	2	2	23	0			6	6	4		2	1		2	7	2	3				0		1	1	60	1	1	1	0	0	0	0	1	1	0
9/14/2019	Agorkpo	2	2	21	0			3	2	6		1	1		2	2	2	2				0		1	1	60	1	0	1	0	0	0	1	0	1	0
09/09/2019	Agbogbla	2	2	19	0			6	6	12		1	1		2	2	1	6				0		1	1	60	1	0	0	0	0	0	1	1	0	0
9/14/2019	Agorkpo	2	1	22	0			3	3	8		1	1		2	10	2	4				0		1	1	60	1	1	1	0	0	1	1	1	1	0
09/09/2019	Agbogbla	2	2	23	0			5	3	5		1	1		2	2	2	1				1	6	1	1	15	1	1	1	0	1	1	1	0	0	1
9/14/2019	Agorkpo	2	2	20	0			3	1	6		1	1		2	1	2	2				1	6	1	1	20	1	1	1	0	1	1	1	1	0	1
9/14/2019	Agorkpo	2	1	24	0			3	3	8		1	1		2	10	2	4				1	6	1	1	10	0	1	1	0	1	1	1	1	0	1
09/09/2019	Agbogbla	2	2	18	0			6	6	12		1	1		2	3	1	6				0		0	1	60	1	0	0	0	0	1	0	0	0	0
09/09/2019	Agbakope	2	1	22	0			3	3	6		1	1		2	3	2	2				0		0	1	10	0	0	1	0	0	0	0	0	0	0
9/14/2019	Agorkpo	2	1	19	1	3		4	3	11		1	1		2	1	1	5				0		0	1	10	0	0	1	0	0	0	1	0	0	0
9/14/2019	Agorkpo	2	1	21	0			3	3	6		1	1		2	1	2	2				1	6	1	1	10	0	1	1	0	1	1	1	1	0	1
09/09/2019	Agbogbla	2	2	19	1	3		3	3	11		1	1		2	4	1	5				0		1	1	30	1	1	1	1	1	1	1	0	1	0
9/14/2019	Agorkpo	2	1	20	0			3	3	5		2	1		2	7	2	1				0		1	1	120	1	1	1	0	0	1	0	1	1	0
9/14/2019	Agorkpo	2	1	19	0			3	3	8		1	1		2	10	1	4				1	6	1	1	10	0	1	1	0	0	1	1	1	1	1
9/14/2019	Agorkpo	2	1	21	0			6	1	8		1	1		2	10	2	4				1	6	1	1	15	1	1	1	1	0	0	1	1	1	1
9/14/2019	Agorkpo	2	1	22	0			1	1	8		1	1		2	10	2	4				1	6	0	1	10	0	1	1	0	1	1	1	1	1	1
9/14/2019	Agorkpo	2	1	21	0			1	1	8		1	1		2	10	2	4				1	6	1	1	10	0	1	0	0	0	0	1	1	1	1
9/14/2019	Agorkpo	2	2	20	0			3	3	6		2	1		2	7	2	2	0		2	1	6	1	1	5	0	1	1	0	1	1	0	1	0	1
09/09/2019	Agbogbla	2	2	18	1	3		6	6	11		1	1		2	4	1	5				1	6	0	1	10	0	0	1	0	0	0	0	1	0	1
09/09/2019	Agbogbla	2	2	24	0			6	3	5		3	1		2	7	2	1				0		1	1	30	1	1	1	0	0	1	0	1	0	0
09/09/2019	Agbogbla	2	1	22	0			1	3	17	Shs leaver	1	1		2	10	2	6				1	6	1	1	20	1	1	1	0	1	1	1	1	0	1
09/09/2019	Agbogbla	1	1	23	0			3	2	4		1	1		1	3	2	3				1	6	0	1	15	1	0	1	0	1	0	1	1	0	1
09/09/2019	Agbogbla	2	2	20	0			5	1	2		1	1		2	1	2	0				1	2	1	1	10	0	1	1	0	1	0	1	1	0	1
9/14/2019	Agorkpo	2	1	24	1	3		3	1	11		1	1		2	2	2	5	1	1		1	6	1	1	5	0	1	1	0	1	1	1	1	1	1
09/09/2019	Agbogbla	2	1	16	1	2		3	3	11		1	1		4	4	1	5	0		6	0		0	1	45	1	0	0	0	0	0	1	0	0	0
9/14/2019	Agorkpo	2	2	23	0			2	2	6		1	1		2	2	2	2	0		6	0		0	1	50	1	0	1	0	1	0	1	0	1	0
9/14/2019	Agorkpo	2	1	21	0			2	2	17	Okada	1	1		2	2	2	4	0		10	0		0	1	35	1	0	1	0	0	0	0	1	0	0
9/14/2019	Agorkpo	2	1	24	0			4	1	17	Okada	1	1		2	2	2	4				1	5	0	1	5	0	1	0	0	1	0	1	1	1	1
9/14/2019	Agorkpo	2	2	20	0			1	1	6		1	1		2	4	2	2	0		6	0		0	1	30	1	0	1	0	0	0	1	1	0	0
9/16/2019	Sogakope	1	1	24	0			6	6	17	Okada	1	1		2	10	2	4	0		6	0		0	0	30	1	0	1	0	0	1	0	0	1	0
09/09/2019	Agbogbla	2	1	17	1	3		5	1	11		1	1		2	2	1	5	0		3	0		0	0	30	1	0	1	0	1	1	1	0	1	0
9/14/2019	Agorkpo	2	2	19	1	2		4	4	11		1	1		2	1	1	5	0		6	0		1	1	29	1	0	1	0	0	0	0	0	1	0
09/09/2019	Agbogbla	2	2	18	1	2		1	6	11		1	1		2	8	1	5				0		0	0	36	1	0	1	0	0	0	0	0	1	0
9/14/2019	Agorkpo	2	2	20	1	3		3	3	11		1	1		2	1	2	5				0		0	0	30	1	0	1	0	0	0	0	1	1	0
09/09/2019	Agbogbla	2	2	16	1	2		6	6	11		1	1		2	1	1	5				1	6	1	1	5	0	1	1	1	1	1	1	1	1	1
9/14/2019	Agorkpo	2	1	21	1	3		5	5	11		1	1		2	1	2	5				1	6	1	1	30	1	1	1	1	1	1	1	1	1	1
9/14/2019	Agorkpo	2	1	19	1	2		3	3	11		1	1		2	2	1	5				0		0	0	25	1	1	0	1	1	1	0	1	1	0
09/09/2019	Agbogbla	2	1	18	1	2		4	4	11		1	1		2	1	1	5				1	6	1	1	25	1	1	0	1	1	1	0	1	1	1
09/09/2019	Agbogbla	2	1	17	1	2		6	6	11		1	1		2	5	1	5				1	6	1	1	20	1	1	1	1	1	1	0	0	1	1
09/10/2019	Agbakope	2	2	15	1	2		4	3	11		1	1		2	4	1	5				1	6	0	0	15	1	1	1	1	1	1	0	1	0	1
9/14/2019	Agorkpo	2	1	18	1	2		5	4	11		1	1		2	1	1	5				0		1	1	10	0	1	0	1	1	1	1	1	1	0
09/09/2019	Agbogbla	2	2	19	0			6	6	12		1	1		2	10	1	6				1	6	1	1	10	0	1	1	0	1	1	0	1	1	1
09/10/2019	Agbakope	2	2	23	0			6	6	5		2	1		2	7	2	1				1	1	0	0	10	0	1	0	1	1	1	0	1	1	1
9/14/2019	Agorkpo	2	1	23	1	3		4	4	11		1	1		2	1	2	5				0		1	1	60	1	1	0	1	1	1	0	1	1	0
09/09/2019	Agbogbla	2	1	21	1	2		3	6	11		1	1		2	2	2	5				1	6	0	0	60	1	1	1	1	1	1	1	1	1	1
9/14/2019	Agorkpo	2	2	21	0			6	6	10		1	1		2	10	2	2	1	1		0		1	1	5	0	1	1	0	0	0	1	1	1	0
9/14/2019	Agorkpo	2	2	23	0			1	1	6		1	1		2	7	2	2				0		1	1	54	1	0	1	0	0	0	1	0	0	0
9/15/2019	Agorkpo	1	1	15	0			3	3	5		1	2		3	8	1	1				0		1	1	40	1	0	1	0	0	0	1	1	0	0
9/15/2019	Agorkpo	1	1	20	0			3	4	5		1	2		3	5	2	1				0		1	1	45	1	0	1	0	0	0	1	0	0	0
9/15/2019	Agorkpo	1	1	23	0			3	3	17	Graphic designer	1	1		2	10	2	7				1	6	0	0	5	0	0	1	0	0	1	1	1	1	1
9/15/2019	Agorkpo	1	1	18	1	3		4	4	11		1	1		2	2	1	5	1	12		1	6	1	1	4	0	1	1	0	1	1	1	1	1	1
9/15/2019	Agorkpo	1	1	24	0			2	2	14		1	1		2	2	2	0	1	20		1	6	1	1	15	1	1	0	0	1	1	1	1	1	1
9/15/2019	Agorkpo	1	1	19	0			3	3	11		1	1		2	2	1	5	1	10		0		1	1	10	0	1	0	0	1	1	1	0	0	0
9/15/2019	Agorkpo	1	1	15	1	2		4	4	11		1	1		2	1	1	5				0		1	1	29	1	0	1	0	0	0	1	0	1	0
09/09/2019	Agbogbla	2	1	20	0			4	2	12		1	1		2	1	2	6				0		1	1	35	1	0	1	0	0	0	0	1	0	0
9/15/2019	Agorkpo	1	1	19	1	3		3	3	11		1	1		2	1	1	5				1	6	1	1	10	0	1	0	0	1	1	1	1	0	1
09/09/2019	Agbogbla	2	2	15	1	2		1	2	11		1	1		2	1	1	5				0		1	1	45	1	0	0	0	0	0	0	0	1	0
9/15/2019	Agorkpo	1	1	24	0			3	3	11		1	1		2	10	2	5				0		1	1	55	1	0	1	0	0	0	0	0	1	0
9/15/2019	Agorkpo	1	1	18	1	2		3	3	11		1	1		2	4	1	5				0		1	1	45	1	0	1	0	0	0	1	0	0	0
09/09/2019	Agbogbla	2	1	18	1	2		1	3	11		1	1		2	2	1	5				0		1	1	40	1	0	1	0	0	0	1	1	1	0
09/09/2019	Agbogbla	2	2	16	1	2		3	3	11		1	1		2	5	1	5				0		1	1	30	1	1	1	0	0	0	0	1	1	0
9/15/2019	Agorkpo	1	1	18	1	3		4	4	11		1	1		2	1	1	5				1	6	1	1	10	0	1	0	0	1	1	0	0	1	1
09/09/2019	Agbogbla	2	1	23	0			1	1	8		3	1		2	7	2	4				0		1	1	30	1	1	1	0	1	1	1	0	1	0
9/15/2019	Agorkpo	1	1	18	1	3		4	4	11		1	1		2	1	1	5	0		1	0		1	1	20	1	1	1	0	1	1	0	0	1	0
09/09/2019	Agbogbla	2	2	23	0			6	6	12		2	1		2	7	2	6				0		0	1	20	1	1	1	0	1	1	0	1	1	0
09/09/2019	Agbogbla	2	1	17	1	2		6	6	11		1	1		2	1	1	5				1	2	0	1	15	1	1	1	0	1	1	1	1	1	1
09/09/2019	Agbogbla	2	1	18	0			6	6	4		1	1		2	1	1	3				1	6	1	1	10	0	1	0	0	1	0	1	1	1	1
09/09/2019	Agbogbla	2	2	15	1	2		3	6	11		1	1		2	1	1	5				1	6	0	1	7	0	1	1	0	1	1	1	1	1	1
09/09/2019	Agbogbla	2	2	23	0			6	6	12		2	1		2	7	2	6				1	6	1	1	5	0	0	1	0	0	0	0	0	0	1
09/10/2019	Agbakope	2	1	18	0			4	6	12		1	1		2	1	1	6				1	6	1	1	5	0	1	1	0	1	0	1	1	0	1
09/10/2019	Agbakope	2	1	21	0			3	3	4		1	1		2	3	2	3				0		1	1	15	1	1	0	0	0	1	0	0	1	0
09/10/2019	Agbakope	2	1	22	0			6	6	8		1	1		2	10	2	4				0		1	1	15	1	1	1	0	1	0	1	1	0	0
09/10/2019	Agbakope	2	2	19	1	3		6	2	11		1	1		2	2	1	5				1	6	1	1	15	1	1	1	0	1	1	1	0	1	1
09/10/2019	Agbakope	2	1	19	0			3	6	12		1	1		2	10	1	6				0		1	1	35	1	1	1	0	1	0	0	0	1	0
09/10/2019	Agbakope	2	2	23	0			3	3	5		2	1		2	7	2	1	0		8	0		1	1	10	0	1	1	0	1	1	1	1	1	0
09/10/2019	Agbakope	2	1	21	0			2	2	8		1	1		1	4	2	4				0		1	1	45	1	0	1	0	1	1	1	0	0	0
09/10/2019	Agbakope	2	2	22	0			3	3	12		2	1		2	7	2	6				0		1	1	36	1	0	1	0	1	1	0	0	0	0
09/10/2019	Agbakope	2	2	22	0			3	1	12		2	1		2	7	2	6				1	1	1	1	10	0	1	1	0	1	1	1	0	1	1
09/10/2019	Agbakope	2	2	17	1	2		3	2	11		1	1		2	4	1	5				1	1	1	1	10	0	1	0	0	1	1	1	1	1	1
09/10/2019	Agbakope	2	2	20	0			3	3	5		1	1		2	1	2	1	1	3		1	5	0	0	5	0	1	1	0	1	1	1	1	1	1
09/10/2019	Agbakope	2	2	20	0			5	1	4		1	1		2	2	2	3				1	1	0	1	5	0	1	1	0	1	1	1	1	1	1
09/10/2019	Agbakope	2	1	21	0			4	4	17	Motor rider	1	1		2	10	2	4				0		0	0	20	1	0	1	0	0	0	0	1	1	0
09/10/2019	Agbakope	2	1	19	1	3		1	1	11		1	1		2	10	1	5	0		2	1	5	0	0	120	1	0	1	0	1	1	1	1	1	1
09/10/2019	Agbakope	2	2	16	1	3		4	3	11		1	1		2	1	1	5				0		0	0	120	1	1	1	0	1	1	1	1	1	0
09/10/2019	Agbakope	2	1	19	0			3	3	4		1	1		2	3	1	3				0		1	1	53	1	1	1	1	0	0	1	1	1	0
09/10/2019	Agbakope	2	1	20	0			6	6	6		1	1		2	10	2	2				0		1	1	45	1	0	1	1	0	0	0	0	1	0
09/10/2019	Agbakope	2	2	22	0			5	5	17	Mobile banker	1	1		2	2	2	7				0		1	1	30	1	1	0	1	1	1	1	0	1	0
09/10/2019	Agbakope	2	2	15	0			6	6	6		1	1		2	1	1	2				0		1	1	30	1	1	1	1	1	1	0	0	1	0
09/10/2019	Agbakope	2	1	24	0			3	2	12		1	1		2	10	2	6				0		1	1	15	1	1	1	1	1	0	0	0	1	0
09/10/2019	Agbakope	2	2	19	0			2	1	12		1	1		2	2	1	6				1	6	1	1	10	0	0	1	0	1	0	0	0	0	1
09/10/2019	Agbakope	2	2	20	1	3		6	6	11		1	1		2	2	2	5				0		1	1	50	1	1	1	0	0	1	1	0	1	0
09/10/2019	Agbakope	2	2	18	1	3		5	3	11		1	1		2	10	1	5	1	2		0		0	0	50	1	0	1	0	0	1	0	1	1	0
09/10/2019	Agbakope	2	2	16	1	2		3	3	11		1	1		2	4	1	5	1	4		1	6	0	0	10	0	0	1	0	1	1	0	0	1	1
09/10/2019	Agbakope	2	2	16	1	2		2	6	11		1	1		2	1	1	5	1	4		1	6	1	1	10	0	1	1	0	1	1	1	1	1	1
09/10/2019	Agbakope	2	2	20	1	3		3	3	11		1	1		2	1	2	5				0		1	1	10	0	0	1	0	0	0	0	0	1	0
09/10/2019	Agbakope	2	1	18	1	3		4	4	11		1	1		2	2	1	5				0		1	1	10	0	1	1	0	0	0	0	1	1	0
09/10/2019	Agbakope	2	1	24	0			4	4	4		1	1		1	10	2	3				0		1	1	30	1	1	0	0	1	1	1	1	1	0
09/10/2019	Agbakope	2	1	21	1	3		4	5	11		1	1		2	10	2	5				1	2	0	1	30	1	1	1	0	1	1	1	1	1	1
09/10/2019	Agbakope	2	1	21	0			4	3	6		1	1		2	5	2	2				0		1	1	20	1	1	1	0	1	0	1	1	1	0
09/10/2019	Agbakope	2	1	22	1	3		4	1	11		3	1		2	7	2	5				1	2	1	1	20	1	1	1	0	0	1	0	1	1	1
09/10/2019	Agbakope	2	1	20	1	2		4	4	5		1	1		2	1	2	1				0		1	1	10	0	1	1	0	1	1	0	1	1	0
09/10/2019	Agbakope	2	1	19	0			1	1	12		1	1		2	3	1	6				0		1	1	30	1	1	1	0	0	1	1	0	1	0
09/10/2019	Agbakope	2	1	17	0			1	1	12		1	1		2	1	1	6				1	1	1	1	30	1	1	0	0	0	1	1	1	1	1
09/10/2019	Agbakope	2	1	19	0			1	1	4		1	1		2	1	1	3				0		1	1	60	1	0	1	0	0	0	1	0	0	0
09/10/2019	Agbakope	2	1	18	1	3		3	3	4		1	1		2	1	1	3				0		1	1	60	1	0	0	0	0	0	0	1	1	0
09/10/2019	Agbakope	2	2	17	1	3		3	3	11		1	1		2	1	1	5				0		1	1	60	1	0	1	0	0	0	1	1	0	0
09/10/2019	Agbakope	2	1	22	0			3	3	17	Farmer and barbar	1	1		2	10	2	2				1	6	0	1	20	1	0	1	0	1	1	0	0	0	1
09/10/2019	Agbakope	2	1	18	1	2		4	2	11		1	1		2	2	1	5				0		0	1	30	1	0	1	0	1	0	1	0	0	0
09/10/2019	Agbakope	2	2	21	0			6	6	5		2	1		2	7	2	1				1	6	0	1	15	1	0	1	0	1	0	1	0	0	1
09/10/2019	Agbakope	2	1	19	1	2		6	6	11		1	1		2	10	1	5				1	6	1	1	10	0	0	1	0	1	0	0	0	0	1
09/10/2019	Agbakope	2	1	22	1	3		6	6	4		2	1		2	7	2	3				1	6	0	1	10	0	1	1	0	1	1	0	1	0	1
09/10/2019	Agbakope	2	1	17	0			6	6	12		1	1		2	3	1	6				0		0	1	10	0	0	1	0	1	0	1	1	0	0
09/10/2019	Agbakope	2	2	19	0			6	6	5		2	1		2	7	1	1				1	6	0	1	10	0	0	1	0	1	0	1	1	0	1
09/10/2019	Agbakope	2	1	19	0			6	6	4		1	1		2	1	1	3				0		1	0	30	1	0	1	0	0	0	1	0	1	0
09/10/2019	Agbakope	2	1	18	1	2		3	2	11		1	1		2	1	1	5				0		1	1	30	1	1	1	0	1	0	1	1	1	0
09/10/2019	Agbakope	2	2	20	0			6	6	6		1	1		2	5	2	2				0		1	1	30	1	1	0	0	1	1	0	1	1	0
09/10/2019	Agbakope	2	2	16	1	2		6	6	11		1	1		2	4	1	5				0		1	1	35	1	1	1	0	1	1	0	0	1	0
09/10/2019	Agbakope	2	2	18	1	3		6	6	11		1	1		2	1	1	5				0		1	0	30	1	1	1	0	1	1	1	1	1	0
09/09/2019	Adutor	2	1	16	0			4	6	6		1	1		2	3	1	2				0		1	1	35	1	1	1	0	1	1	1	0	1	0
09/09/2019	Adutor	2	1	19	1	3		3	3	11		1	1		2	1	1	5				0		1	1	40	1	1	1	0	0	1	1	1	1	0
09/09/2019	Adutor	2	2	23	1	4		6	6	11		1	1		2	4	2	5				0		0	0	40	1	0	1	1	1	0	1	0	1	0
09/09/2019	Adutor	2	2	22	0			6	6	12		2	1		2	7	2	6				0		1	1	25	1	1	1	1	1	1	1	1	1	0
09/09/2019	Adutor	2	2	19	1	3		6	6	11		1	1		2	4	1	5				0		0	0	25	1	1	1	1	1	1	1	1	0	0
09/09/2019	Adutor	2	1	19	1	3		2	2	11		1	1		2	2	1	5				1	6	0	0	10	0	1	1	1	1	1	1	1	1	1
09/09/2019	Adutor	2	1	23	1	4		2	1	11		1	1		2	10	2	5				1	6	0	0	10	0	1	1	1	1	1	1	1	1	1
09/09/2019	Adutor	2	2	22	1	2		6	2	11		1	1		2	4	2	5				1	1	0	0	15	1	1	0	1	1	1	1	1	1	1
09/09/2019	Adutor	2	2	21	0			6	6	16		3	1		2	7	2	1				1	1	0	0	25	1	0	1	1	1	0	0	1	0	1
09/09/2019	Agbogbla	2	1	23	0			3	3	4		2	1		1	7	2	3				0		0	0	20	1	0	1	1	0	0	1	1	1	0
9/15/2019	Agorkpo	1	1	22	0			2	1	5		1	2		3	3	2	1				0		0	0	20	1	0	1	1	0	0	1	1	1	0
9/15/2019	Agorkpo	1	1	18	0			3	2	12		1	1		3	2	1	6				1	6	0	0	20	1	1	1	1	1	1	1	1	1	1
09/09/2019	Agbogbla	2	2	23	0			3	3	12		1	1		2	2	2	6				1	6	0	0	15	1	1	1	1	1	1	0	1	1	1
9/15/2019	Agorkpo	1	1	19	1	3		6	6	11		1	1		2	10	1	5				1	6	0	0	15	1	1	1	1	1	1	0	1	1	1
09/09/2019	Agbogbla	2	2	23	0			2	1	6		1	1		2	2	2	2				1	6	0	1	8	0	1	1	0	1	1	1	1	0	1
9/15/2019	Agorkpo	1	1	20	0			6	1	12		1	1		2	10	2	6				1	6	0	1	8	0	1	1	0	1	1	1	1	0	1
09/09/2019	Agbogbla	2	2	23	0			3	6	12		2	1		2	7	2	6				1	6	0	1	7	0	1	1	0	1	1	1	1	0	1
9/15/2019	Agorkpo	1	1	23	0			6	6	12		1	1		2	10	2	6				1	6	0	1	7	0	0	0	0	1	0	0	1	0	1
09/09/2019	Agbogbla	2	1	22	0			3	2	6		1	1		2	2	2	2				1	6	0	1	5	0	0	1	0	1	0	1	1	0	1
9/15/2019	Agorkpo	1	1	17	1	3		3	2	11		1	1		2	10	1	5				1	6	0	1	5	0	0	0	0	1	0	1	1	0	1
09/09/2019	Agbogbla	2	1	21	0			3	3	12		1	1		2	3	2	6				1	6	0	1	5	0	1	1	0	1	1	1	1	0	1
9/15/2019	Agorkpo	1	1	24	0			6	6	6		1	1		2	10	2	2				1	1	0	1	15	1	1	1	0	1	1	1	1	0	1
9/15/2019	Agorkpo	1	1	23	0			1	6	6		1	1		2	10	2	2				1	6	0	1	10	0	1	1	0	1	1	1	1	0	1
9/15/2019	Agorkpo	1	1	23	0			4	3	6		1	1		2	2	2	2				1	6	0	1	10	0	0	1	0	1	0	1	1	0	1
9/15/2019	Agorkpo	1	1	18	0			6	4	12		1	1		2	5	1	6				1	6	0	0	10	0	0	1	0	0	1	1	1	0	1
9/15/2019	Agorkpo	1	1	24	0			4	3	17	Land scaper	1	1		2	10	2	7				1	6	0	1	10	0	0	1	0	1	0	1	1	0	1
9/15/2019	Agorkpo	1	1	20	0			4	3	2		1	1		2	1	2	0				1	6	0	1	10	0	0	1	0	1	0	0	1	0	1
09/10/2019	Agbakope	2	1	17	1	2		4	4	11		1	1		2	2	1	5	1	1		1	6	1	1	60	1	0	0	0	0	0	0	0	1	1
09/10/2019	Agbakope	2	2	18	0			3	2	6		1	1		2	1	1	2	1	3		0		1	1	45	1	0	0	0	0	0	0	0	1	0
09/10/2019	Agbakope	2	1	20	0			1	2	8		2	1		2	7	2	4	1	2		0		1	1	50	1	1	0	0	0	1	1	0	1	0
09/10/2019	Agbakope	2	1	16	1	1		6	6	11		1	1		2	2	1	5				0		1	1	45	1	0	0	0	0	0	1	0	0	0
09/10/2019	Agbakope	2	1	18	1	1		6	1	11		1	1		2	8	1	5				1	6	1	1	10	0	1	0	0	1	1	1	0	0	1
09/10/2019	Agbakope	2	2	20	0			1	6	5		1	1		2	3	2	1				0		1	1	30	1	0	0	0	0	0	1	1	1	0
09/10/2019	Agbakope	2	1	19	1	2		6	2	11		1	1		2	2	1	5				0		1	1	30	1	0	0	0	0	0	1	0	0	0
09/10/2019	Agbakope	2	1	22	0			4	3	12		1	1		2	4	2	6				1	6	1	1	10	0	1	0	0	1	1	1	0	0	1
09/10/2019	Agbakope	2	1	21	0			2	2	6		1	1		2	1	2	2	0		2	0		1	1	20	1	0	1	0	0	0	1	0	1	0
09/10/2019	Agbakope	2	1	24	0			3	2	12		1	1		2	2	2	6				0		1	1	20	1	1	1	0	1	1	1	0	1	0
09/10/2019	Agbakope	2	1	18	0			2	3	12		1	1		2	1	1	6				0		1	1	15	1	0	0	0	0	0	1	0	1	0
09/10/2019	Agbakope	2	1	24	0			3	3	8		1	1		2	10	2	4	0		2	0		1	1	120	1	0	0	0	0	0	1	1	0	0
09/10/2019	Agbakope	2	2	23	0			3	6	6		1	1		2	10	2	2				0		1	1	10	0	0	1	0	0	0	0	0	0	0
09/10/2019	Agbakope	2	2	20	0			3	3	6		1	1		2	2	2	2				0		1	1	5	0	1	1	0	1	0	1	1	1	0
09/10/2019	Agbakope	2	2	19	0			6	6	6		1	1		2	10	1	2				1	6	1	1	30	1	1	1	0	1	1	1	1	1	1
09/10/2019	Agbakope	2	1	19	0			6	6	4		1	1		2	5	1	3				0		0	1	30	1	0	1	0	0	0	0	0	1	0
09/07/2019	Dabala	2	1	18	1	3		1	1	11		1	1		2	4	1	5				0		1	1	15	1	1	1	0	1	0	1	1	1	0
09/07/2019	Dabala	2	1	24	1	3		3	3	8		1	1		2	10	2	4				0		1	1	10	0	0	1	0	1	0	1	0	1	0
09/07/2019	Dabala	2	2	21	0			6	6	9		1	1		2	10	2	2				1	6	1	1	20	1	1	1	0	1	1	0	1	0	1
09/09/2019	Adutor	2	2	18	0			4	2	6		1	1		2	1	1	2	1	3		1	6	1	1	5	0	1	1	0	1	0	1	0	1	1
09/07/2019	Dabala	2	2	23	0			6	6	5		1	1		2	10	2	1	0		2	0		0	0	5	0	0	1	0	0	1	0	1	1	0
09/07/2019	Dabala	2	1	19	0			1	3	12		1	1		2	1	1	6				1	5	0	0	3	0	0	1	0	1	1	0	1	0	1
09/09/2019	Adutor	2	1	19	1	3		4	3	11		1	1		2	7	1	5				1	1	0	0	10	0	1	1	0	1	1	1	1	1	1
09/07/2019	Dabala	2	1	23	1	4		5	3	11		1	1		2	1	2	5				0		1	1	10	0	0	0	0	0	0	1	1	1	0
09/07/2019	Dabala	2	1	19	0			6	6	11		1	1		2	1	1	5				0		0	0	10	0	0	1	0	1	0	0	0	1	0
09/07/2019	Dabala	2	1	20	0			6	6	6		1	1		2	1	2	2				0		0	0	10	0	0	0	0	0	1	1	0	1	0
09/07/2019	Dabala	2	2	16	0			3	2	5		3	1		2	7	1	1				1	6	1	1	10	0	1	1	0	0	0	1	1	1	1
09/08/2019	Dabala	2	1	19	1	3		4	1	11		1	1		3	1	1	5				1	4	0	0	15	1	0	1	0	0	1	0	1	1	1
09/08/2019	Dabala	2	1	24	0			3	3	6		1	1		2	10	2	2	1	3		1	6	1	1	5	0	1	1	0	1	1	0	1	1	1
09/08/2019	Dabala	2	2	20	0			1	3	6		1	1		2	10	2	2	0		6	1	6	1	1	5	0	1	0	0	0	1	1	1	1	1
09/08/2019	Dabala	2	1	19	0			6	6	6		1	1		2	5	1	2				0		0	0	5	0	1	1	0	1	1	1	1	1	0
09/08/2019	Dabala	2	1	21	0			3	3	12		1	1		1	7	2	6	1	1		0		0	0	5	0	0	1	0	0	0	1	1	1	0
09/08/2019	Dabala	2	1	21	0			6	6	6		1	1		5	4	2	2				1	1	1	1	5	0	1	0	0	0	1	1	0	1	1
09/08/2019	Dabala	2	2	21	0			3	1	6		1	1		2	10	2	2	0		3	0		0	0	45	1	0	0	0	0	0	0	1	0	0
09/08/2019	Dabala	2	2	18	0			6	6	6		1	1		2	3	1	2				0		0	0	30	1	0	1	0	1	1	0	0	1	0
09/07/2019	Dabala	2	1	21	0			4	4	5		3	1		4	7	2	1	0		6	0		1	1	20	1	0	1	0	0	0	0	1	1	0
09/07/2019	Dabala	2	2	18	0			6	6	17	Jhs leaver	1	1		2	2	1	7	0		1	0		0	0	2	0	0	1	0	1	0	0	1	1	0
09/07/2019	Dabala	2	1	24	0			3	3	17	Local pharmacist	1	1		2	10	2	7				0		0	0	10	0	0	1	0	0	0	0	1	1	0
09/07/2019	Dabala	2	2	21	0			3	3	5		1	3		2	3	2	1				0		0	0	10	0	0	1	0	0	0	0	0	1	0
09/07/2019	Dabala	2	2	19	0			6	6	6		1	1		2	4	1	2				1	6	0	0	10	0	1	1	0	1	1	1	1	1	1
09/07/2019	Dabala	2	1	21	0			6	6	17	Local dispenser	1	1		2	2	2	7				0		1	1	15	1	1	1	1	1	0	0	0	1	0
09/07/2019	Dabala	2	1	17	1	2		5	6	11		1	1		2	1	1	5				1	6	1	1	10	0	1	1	1	1	1	0	1	1	1
09/07/2019	Dabala	2	2	20	1	2		5	3	11		1	1		2	1	2	5				1	6	1	1	15	1	1	1	1	1	1	1	1	1	1
09/07/2019	Dabala	2	2	23	1	4		4	3	11		1	2		3	1	2	5				1	6	1	1	10	0	1	1	1	1	1	0	1	1	1
09/07/2019	Dabala	2	2	23	1	4		4	3	11		1	1		2	1	2	5				1	6	1	1	15	1	1	1	1	1	1	0	1	1	1
09/08/2019	Dabala	2	1	24	0			4	4	12		1	1		2	1	2	6				1	6	1	1	10	0	1	1	1	1	1	0	1	1	1
09/08/2019	Dabala	2	2	16	0			3	3	17	Jhs leaver	1	1		3	3	1	7				1	1	1	1	10	0	1	1	1	0	1	0	1	1	1
09/08/2019	Dabala	2	2	20	0			3	3	6		1	1		2	5	2	2				1	6	1	1	25	1	1	1	1	1	1	0	1	1	1
09/08/2019	Dabala	2	1	22	0			5	4	12		1	1		2	2	2	6				0		1	1	20	1	1	1	1	1	0	1	1	1	0
09/08/2019	Dabala	2	1	18	0			6	2	6		1	1		2	2	1	2				1	6	1	1	20	1	1	1	1	1	1	1	1	1	1
09/08/2019	Dabala	2	1	21	1	3		5	6	11		1	1		2	10	2	5				0		1	1	15	1	1	1	1	1	1	1	1	1	0
09/08/2019	Dabala	2	1	16	1	2		3	4	11		1	1		2	1	1	5				1	6	1	1	15	1	1	1	1	1	1	1	1	0	1
09/08/2019	Dabala	2	2	19	1	3		4	4	11		1	1		2	2	1	5				0		1	1	15	1	0	1	1	0	0	1	0	1	0
09/07/2019	Dabala	2	2	22	0			5	5	5		1	1		2	1	2	1				0		1	1	10	0	1	1	1	0	0	0	0	1	0
09/08/2019	Dabala	2	1	20	1	3		1	1	11		1	1		2	2	2	5				1	1	0	1	60	1	0	1	0	0	1	0	1	0	1
09/07/2019	Dabala	2	1	18	0			1	1	17	KAYAYE	1	1		1	2	1	7				1	6	1	1	60	1	1	1	1	1	1	1	1	1	1
09/08/2019	Dabala	2	1	17	1	3		3	3	11		1	1		2	2	1	5				1	6	1	1	60	1	1	1	1	1	1	0	1	1	1
09/07/2019	Dabala	2	2	22	0			4	3	5		1	1		2	1	2	1				1	6	1	1	30	1	1	1	0	1	1	1	1	0	1
09/07/2019	Dabala	2	1	18	1	3		4	4	11		1	3		2	3	1	5				0		1	1	20	1	0	0	0	1	0	1	0	0	0
09/08/2019	Dabala	2	1	20	0			1	1	6		1	1		2	8	2	2				1	6	1	1	15	1	1	1	0	1	1	1	1	0	1
09/07/2019	Dabala	2	1	19	0			1	1	6		1	1		2	2	1	2				1	6	1	1	15	1	1	0	0	1	1	0	1	0	1
09/08/2019	Dabala	2	1	20	0			1	1	6		1	1		2	8	2	2				1	6	1	1	10	0	1	1	0	1	1	1	1	0	1
09/07/2019	Dabala	2	2	23	0			1	1	5		1	1		2	10	2	1				0		1	0	50	1	0	1	0	0	0	1	1	1	0
09/08/2019	Dabala	2	1	24	0			1	1	6		1	1		2	8	2	2				0		1	0	55	1	1	1	0	0	1	1	1	1	0
09/07/2019	Dabala	2	1	19	0			3	3	12		1	1		2	4	1	6				0		1	1	45	1	0	1	0	0	1	0	0	1	0
09/08/2019	Dabala	2	1	22	0			1	1	5		1	4	Yoruba	2	5	2	1				1	6	1	1	5	0	1	1	0	0	1	1	1	1	1
09/08/2019	Dabala	2	1	19	1	3		1	1	11		1	1		2	2	1	5				1	6	1	1	5	0	1	1	0	0	1	0	0	1	1
09/07/2019	Dabala	2	1	18	1	2		1	1	11		1	1		2	4	1	5				1	6	1	0	4	0	0	1	0	0	1	1	0	1	1
09/07/2019	Dabala	2	1	20	1	2		3	1	11		1	1		2	2	2	5				1	6	1	0	45	1	1	1	0	0	1	0	1	1	1
09/08/2019	Dabala	2	1	17	1	2		5	3	11		1	1		2	2	1	5	1	3		0		1	1	30	1	1	1	0	0	1	1	0	1	0
09/07/2019	Dabala	2	1	21	0			1	1	12		1	1		2	2	2	6	1	11		1	6	1	1	20	1	1	1	0	0	0	1	1	1	1
09/08/2019	Dabala	2	1	23	0			4	4	6		1	1		2	10	2	2				0		1	1	30	1	0	1	0	0	1	0	0	1	0
09/08/2019	Dabala	2	1	17	0			4	4	12		1	1		2	1	1	6				0		1	1	45	1	1	1	0	0	1	1	0	1	0
09/07/2019	Dabala	2	2	20	0			4	3	5		1	1		2	1	2	1				0		1	1	50	1	0	1	0	0	1	1	0	1	0
09/08/2019	Dabala	2	1	17	0			2	1	5		3	1		2	7	1	1				0		1	1	45	1	1	1	0	0	1	0	1	1	0
09/07/2019	Dabala	2	1	23	0			4	4	8		1	1		2	1	2	4				0		1	1	45	1	0	1	0	0	1	0	0	1	0
09/08/2019	Dabala	2	1	24	0			4	3	12		1	1		2	2	2	6				1	1	1	1	10	0	1	1	0	0	1	1	1	1	1
09/07/2019	Dabala	2	1	22	0			4	4	5		1	1		2	4	2	1				1	1	1	0	10	0	0	1	0	0	1	1	0	1	1
09/07/2019	Dabala	2	1	20	0			4	5	4		1	1		2	1	2	3				1	1	1	1	10	0	1	1	0	0	1	1	0	1	1
09/08/2019	Dabala	2	1	16	0			4	2	11		1	1		2	2	1	5				0		1	1	45	1	1	1	0	1	0	0	1	1	0
09/08/2019	Dabala	2	1	16	1	2		3	3	11		1	4	Konkoma	2	4	1	5				0		1	1	50	1	1	0	0	0	1	0	1	1	0
09/07/2019	Dabala	2	1	16	0			4	4	8		1	1		2	4	1	4				0		1	1	50	1	0	0	0	1	0	1	0	1	0
09/08/2019	Dabala	2	1	23	0			3	3	6		1	1		2	1	2	2				0		1	1	40	1	1	1	0	0	0	0	1	1	0
09/07/2019	Dabala	2	1	20	0			3	3	12		1	4	Frafra	2	8	2	6				0		1	1	30	1	0	1	0	0	0	0	0	0	0
09/08/2019	Dabala	2	1	20	0			4	3	6		1	1		2	1	2	2				1	6	1	1	10	0	1	0	0	1	1	0	1	1	1
09/07/2019	Dabala	2	1	22	1	2		4	4	11		1	1		2	4	2	5				1	6	1	1	15	1	1	1	0	1	1	1	1	1	1
09/07/2019	Dabala	2	1	19	1	3		1	3	11		1	2		3	10	1	5				0		1	1	30	1	1	1	0	0	1	1	1	1	0
09/07/2019	Dabala	2	1	19	0			3	3	5		1	1		2	1	1	1				1	6	0	1	30	1	1	0	0	1	1	0	1	1	1
09/07/2019	Dabala	2	2	18	1	2		6	6	11		1	1		2	4	1	5				0		0	1	26	1	0	1	0	0	0	0	1	1	0
09/08/2019	Dabala	2	1	18	0			6	6	6		1	1		2	1	1	2				0		0	1	25	1	0	1	0	0	0	0	0	1	0
09/07/2019	Dabala	2	1	22	1	2		6	6	12		1	1		2	10	2	6				0		1	1	20	1	1	1	0	0	1	1	1	1	0
09/08/2019	Dabala	2	2	20	1	2		6	6	11		2	1		2	7	2	5				0		1	1	20	1	1	1	0	1	0	1	0	1	0
09/08/2019	Dabala	2	2	18	1	3		6	3	11		1	1		2	2	1	5				0		1	1	45	1	1	1	0	1	1	1	0	1	0
09/07/2019	Dabala	2	1	18	1	3		6	6	11		1	1		2	2	1	5				0		1	1	15	1	1	1	0	1	1	0	1	1	0
09/07/2019	Dabala	2	1	15	1	2		6	6	11		1	3		2	3	1	5				1	6	1	1	15	1	1	0	0	1	0	1	0	1	1
09/08/2019	Dabala	2	1	22	0			6	6	12		1	1		2	1	2	6				0		1	1	15	1	0	1	0	1	0	0	0	1	0
09/08/2019	Dabala	2	2	17	0			6	6	9		2	1		2	7	1	2				0		0	1	40	1	1	1	0	1	1	0	1	1	0
09/07/2019	Dabala	2	2	16	1	3		2	3	11		1	1		2	2	1	5				0		1	1	10	0	1	1	0	1	0	0	1	1	0
09/07/2019	Dabala	2	2	21	1	2		5	3	17	Self employed	1	1		2	2	2	7				1	1	1	1	60	1	1	0	0	1	0	0	1	1	1
09/08/2019	Dabala	2	1	17	1	2		4	3	11		1	1		2	4	1	5				0		1	1	50	1	0	1	0	0	0	0	1	0	0
09/07/2019	Dabala	2	2	16	1	3		3	3	11		1	2		3	2	1	5				0		1	1	5	0	1	1	0	1	0	1	1	1	0
09/08/2019	Dabala	2	2	18	0			6	6	5		2	1		2	7	1	1	1	3		1	6	1	1	45	1	0	1	0	0	0	1	0	1	1
09/08/2019	Dabala	2	1	17	0			6	2	6		1	1		2	2	1	2	0		5	1	1	1	1	45	1	0	1	0	0	0	0	0	1	1
09/07/2019	Dabala	2	2	23	0			3	3	12		2	1		2	7	2	6				0		1	1	30	1	1	1	0	1	1	0	1	1	0
09/07/2019	Dabala	2	2	17	1	2		6	6	11		1	1		2	2	1	5				0		1	1	30	1	1	0	0	1	0	0	1	1	0
09/07/2019	Dabala	2	1	17	1	3		5	4	11		1	1		2	3	1	5				0		1	1	30	1	1	1	0	0	0	1	1	1	0
09/07/2019	Dabala	2	1	22	0			4	4	8		1	1		2	3	2	4				1	4	1	1	30	1	0	1	0	1	0	0	0	1	1
09/07/2019	Dabala	2	1	24	0			3	3	15		3	1		2	7	2	0				0		1	1	25	1	1	1	0	1	0	1	1	1	0
09/07/2019	Dabala	2	1	20	0			3	1	11		1	1		2	10	2	5				1	4	0	0	10	0	0	0	0	1	0	1	1	1	1
09/07/2019	Dabala	2	1	20	0			3	2	11		1	1		2	2	2	5				1	6	1	1	10	0	1	1	0	1	0	1	1	1	1
09/07/2019	Dabala	2	2	23	0			3	1	10		1	1		2	2	2	2				0		1	1	60	1	0	1	0	0	0	1	0	1	0
09/07/2019	Dabala	2	2	24	0			3	2	6		1	2		2	2	2	2				1	6	1	1	15	1	1	0	0	1	1	0	1	1	1
09/07/2019	Dabala	2	1	19	1	3		3	1	11		1	1		2	1	1	5				1	6	1	1	10	0	0	1	0	1	0	0	0	1	1
09/07/2019	Dabala	2	1	20	0			3	1	8		1	1		2	1	2	4				1	6	1	1	15	1	1	1	0	0	0	1	1	1	1
09/07/2019	Dabala	2	2	19	0			6	6	12		1	2		2	8	1	6	0		5	1	6	1	1	15	1	1	0	0	0	1	0	0	1	1
09/07/2019	Dabala	2	2	16	1	2		6	6	11		1	1		2	4	1	5				1	1	1	1	10	0	0	1	0	0	0	0	0	0	1
09/08/2019	Dabala	2	1	22	0			6	6	6		1	1		2	2	2	2				1	1	1	1	15	1	1	0	0	0	0	1	1	1	1
09/08/2019	Dabala	2	2	23	0			6	6	6		1	1		2	10	2	2	0		10	1	6	1	1	10	0	1	1	0	1	1	1	1	1	1
09/08/2019	Dabala	2	2	22	0			3	6	6		3	1		2	7	2	2				0		1	1	15	1	0	1	0	0	1	1	0	0	0
09/08/2019	Dabala	2	1	22	0			3	3	6		1	1		2	10	2	2				1	6	1	1	15	1	1	1	0	1	0	1	1	1	1
09/08/2019	Dabala	2	1	22	0			3	6	6		1	1		2	2	2	2				1	6	1	1	15	1	1	1	0	1	0	0	1	0	1
09/08/2019	Dabala	2	2	22	0			3	6	6		1	1		2	5	2	2				1	6	1	1	10	0	1	1	0	1	1	1	1	0	1
09/08/2019	Dabala	2	1	18	1	3		3	3	11		1	1		2	2	1	5				0		1	1	30	1	1	1	0	1	0	0	1	0	0
09/08/2019	Dabala	2	2	20	1	3		3	6	11		1	1		2	10	2	5				1	6	1	1	15	1	0	0	0	1	0	1	0	0	1
09/07/2019	Dabala	2	1	22	1	4		1	1	11		1	1		2	10	2	5				1	6	1	1	30	1	1	1	0	1	1	0	0	0	1
09/08/2019	Dabala	2	2	24	0			3	2	6		3	1		2	7	2	2				1	2	1	1	10	0	1	1	0	1	0	1	1	0	1
09/11/2019	Hikpo	2	2	20	0			6	2	6		1	1		2	1	2	2				0		1	1	60	1	0	0	0	1	0	0	0	0	0
09/11/2019	Hikpo	2	2	19	0			6	6	6		1	1		2	3	1	2	0		2	1	1	1	1	15	1	1	1	0	1	0	1	1	0	1
09/11/2019	Hikpo	2	1	19	0			3	3	12		1	1		2	4	1	6				0		1	1	15	1	1	1	0	1	0	1	1	1	0
09/11/2019	Hikpo	2	1	19	0			6	6	8		1	1		2	3	1	4				1	6	1	1	10	0	1	1	0	1	0	1	1	0	1
09/11/2019	Hikpo	2	2	20	0			3	3	6		1	1		2	2	2	2				0		1	1	20	1	1	1	0	0	1	1	0	1	0
09/11/2019	Hikpo	2	2	21	0			6	3	6		1	1		2	2	2	2				0		0	0	30	1	0	1	0	1	0	0	1	1	0
09/11/2019	Hikpo	2	2	22	0			3	2	6		2	1		2	7	2	2				1	5	0	0	3	0	0	0	0	1	0	0	1	0	1
09/11/2019	Hikpo	2	2	18	0			3	6	6		1	1		2	3	1	2				1	6	1	1	2	0	1	1	0	0	0	0	1	1	1
09/11/2019	Hikpo	2	1	20	0			3	3	12		1	1		2	5	2	6	0		6	0		1	1	10	0	1	1	0	0	0	1	1	1	0
09/11/2019	Hikpo	2	2	16	0			6	1	12		1	1		2	6	1	6				1	6	0	0	10	0	0	0	0	0	1	1	1	1	1
09/11/2019	Hikpo	2	2	16	1	2		4	3	11		1	1		2	2	1	5				0		0	0	10	0	0	0	0	0	1	0	1	0	0
09/11/2019	Hikpo	2	1	24	0			6	6	8		1	1		2	5	2	4				1	1	1	1	10	0	1	1	0	1	1	1	1	1	1
09/11/2019	Hikpo	2	2	21	0			6	6	12		1	1		2	2	2	6				1	1	0	0	15	1	1	1	1	1	1	1	1	1	1
09/11/2019	Hikpo	2	2	21	1	3		4	3	11		1	1		2	2	2	5				1	6	1	1	15	1	1	0	1	1	1	0	1	0	1
09/11/2019	Hikpo	2	2	23	0			6	6	4		1	1		2	1	2	3				1	6	0	0	10	0	1	1	1	1	1	0	1	1	1
09/11/2019	Hikpo	2	2	18	0			6	6	12		3	1		2	7	1	6				0		0	0	15	1	1	0	1	1	1	0	1	1	0
09/11/2019	Hikpo	2	2	19	0			2	3	6		1	1		2	2	1	2				0		0	0	15	1	1	1	1	1	1	0	0	1	0
09/11/2019	Hikpo	2	1	19	0			4	4	12		1	1		2	1	1	6				1	2	0	0	10	0	1	1	1	1	1	0	1	1	1
09/11/2019	Hikpo	2	1	18	0			3	6	12		1	1		2	1	1	6				0		0	0	60	1	1	1	1	1	1	1	1	1	0
09/11/2019	Hikpo	2	2	20	0			6	6	12		1	1		2	2	2	6				1	6	1	1	60	1	1	0	1	1	1	1	1	1	1
09/11/2019	Hikpo	2	2	22	0			1	1	6		1	1		2	10	2	2				1	6	0	1	4	0	1	1	0	1	1	1	1	0	1
09/11/2019	Hikpo	2	2	20	0			4	3	6		2	1		2	7	2	2				1	6	0	1	30	1	1	1	0	1	1	0	1	0	1
09/11/2019	Hikpo	2	2	20	0			3	6	6		1	3		2	7	2	2				1	6	0	1	30	1	1	1	0	1	1	1	1	0	1
09/11/2019	Hikpo	2	2	17	0			4	3	12		1	1		2	1	1	6				1	6	0	1	20	1	1	1	0	1	1	0	1	0	1
09/11/2019	Hikpo	2	2	16	0			2	1	12		1	1		2	1	1	6				1	6	0	1	15	1	1	1	0	1	1	1	1	0	1
09/11/2019	Hikpo	2	1	16	1	2		3	3	11		1	1		2	2	1	5				1	6	0	1	15	1	1	1	0	1	1	1	1	0	1
09/11/2019	Hikpo	2	1	15	1	2		3	1	11		1	1		2	1	1	5				1	6	0	1	10	0	0	1	0	1	0	0	1	0	1
09/11/2019	Hikpo	2	2	22	0			1	2	6		3	1		2	7	2	2	1	5		0		1	1	5	0	1	1	0	1	1	0	1	1	0
09/11/2019	Hikpo	2	1	16	1	3		3	3	11		1	1		2	1	1	5	1	3		0		1	1	5	0	1	1	0	0	1	1	0	1	0
09/11/2019	Hikpo	2	1	18	1	3		2	2	11		1	1		2	1	1	5	1	3		1	6	1	1	5	0	1	1	0	0	0	1	1	1	1
09/11/2019	Hikpo	2	1	18	0			4	6	12		1	1		2	1	1	6				1	6	1	1	5	0	1	1	0	1	1	1	1	1	1
09/11/2019	Hikpo	2	1	18	1	2		2	1	6		1	1		2	1	1	2				0		1	1	5	0	1	1	0	1	0	1	0	1	0
09/11/2019	Hikpo	2	1	19	0			1	3	11		1	1		2	3	1	5	0		6	1	1	1	1	5	0	1	1	0	1	0	1	1	0	1
09/11/2019	Hikpo	2	1	18	1	2		1	3	11		1	1		2	4	1	5	1	3		1	6	1	1	45	1	1	1	0	1	0	1	1	0	1
09/11/2019	Hikpo	2	1	19	0			1	1	15		1	1		2	1	1	0	1	2		0		1	1	30	1	1	1	0	1	0	1	1	0	0
09/11/2019	Hikpo	2	1	19	1	2		6	6	11		1	1		2	1	1	5	1	2		0		1	1	30	1	1	1	0	0	0	1	1	1	0
09/11/2019	Hikpo	2	2	20	0			6	6	9		1	1		2	4	2	2	1	1		0		1	1	35	1	0	0	0	1	1	1	0	0	0
09/11/2019	Hikpo	2	2	15	1	2		6	3	11		1	1		2	2	1	5	1	2		0		1	1	35	1	0	1	0	1	0	1	0	0	0
09/11/2019	Hikpo	2	2	19	0			6	6	12		2	1		2	7	1	6				1	7	1	1	10	0	0	1	0	1	0	1	0	0	1
09/11/2019	Tefle	2	1	17	1	3		6	6	11		1	1		2	2	1	5				0		1	1	25	1	1	1	0	1	1	0	1	1	0
09/11/2019	Hikpo	2	1	24	0			6	6	12		1	1		4	10	2	6				1	6	1	1	10	0	1	1	0	1	0	1	1	1	1
09/11/2019	Hikpo	2	1	18	1	2		6	6	11		1	1		2	2	1	5				1	6	1	1	25	1	1	1	0	1	1	0	1	1	1
09/11/2019	Hikpo	2	2	16	1	2		6	3	11		1	1		2	2	1	5				0		1	1	30	1	1	0	1	1	1	1	1	1	0
09/11/2019	Hikpo	2	2	15	1	1		6	6	11		1	1		2	2	1	5				1	3	1	1	30	1	1	1	1	1	1	0	1	1	1
09/11/2019	Hikpo	2	1	20	0			6	6	12		1	1		2	1	2	6				0		1	1	40	1	0	1	0	0	0	0	0	1	0
09/11/2019	Hikpo	2	2	19	0			6	6	12		1	1		2	10	1	6				0		1	1	40	1	1	1	0	1	1	0	0	1	0
09/11/2019	Hikpo	2	2	17	0			4	6	11		1	1		2	2	1	5				0		1	1	45	1	1	1	0	1	1	1	0	1	0
09/11/2019	Hikpo	2	1	23	0			6	6	17	Herbalist	1	3		2	10	2	7				0		1	1	50	1	1	1	0	1	1	1	0	1	0
09/11/2019	Hikpo	2	1	21	0			3	1	12		1	1		2	2	2	6				0		1	1	45	1	1	1	0	1	1	0	1	0	0
09/11/2019	Hikpo	2	2	15	1	2		6	3	11		1	1		2	5	1	5				0		1	1	30	1	1	1	0	1	1	0	0	1	0
09/11/2019	Hikpo	2	1	22	1	2		6	6	11		1	1		2	1	2	5				0		1	1	30	1	1	1	0	1	0	1	1	1	0
09/11/2019	Hikpo	2	2	23	0			2	1	12		2	1		2	7	2	6				0		1	1	30	1	0	1	0	0	1	0	0	1	0
09/11/2019	Hikpo	2	2	19	0			6	6	12		3	1		2	7	1	6				0		1	1	30	1	1	1	0	1	0	0	1	1	0
09/11/2019	Hikpo	2	2	19	0			6	6	12		1	1		2	4	1	6				1	6	1	1	30	1	0	1	0	1	1	0	0	0	1
09/11/2019	Hikpo	2	2	18	0			6	2	12		3	1		2	7	1	6				0		1	1	15	1	1	1	0	0	1	0	0	1	0
09/11/2019	Hikpo	2	1	24	0			3	2	17	Barber	1	1		1	4	2	2				0		1	1	15	1	1	1	0	1	1	0	0	1	0
9/14/2019	Sogakope	1	1	20	0			3	2	8		1	1		2	10	2	4				0		1	1	15	1	1	1	0	1	0	0	1	1	0
9/14/2019	Sogakope	1	1	23	0			3	3	8		1	1		2	10	2	4				0		1	1	15	1	0	1	0	0	0	0	0	0	0
9/14/2019	Sogakope	1	2	19	1	3		4	4	11		1	1		2	1	1	5				0		1	1	15	1	0	1	0	0	0	0	0	1	0
9/14/2019	Sogakope	1	1	20	0			2	2	8		1	1		2	10	2	4				1	6	1	1	5	0	1	1	0	1	1	1	1	1	1
9/14/2019	Sogakope	1	1	21	0			1	1	8		1	1		2	10	2	4	0		6	1	6	1	1	25	1	1	0	0	1	0	1	1	1	1
9/14/2019	Sogakope	1	1	21	0			2	1	8		1	1		2	10	2	4				1	6	1	1	2	0	1	1	0	0	1	1	1	1	1
9/15/2019	Sogakope	1	1	16	1	2		3	3	11		1	1		2	1	1	5				0		1	1	10	0	1	1	0	1	0	0	0	1	0
9/15/2019	Sogakope	1	2	15	1	3		5	3	11		1	1		2	1	1	5	1	1		1	2	0	0	60	1	0	1	0	1	1	0	1	0	1
9/15/2019	Sogakope	1	1	21	0			1	1	8		3	1		2	7	2	4	1	3		1	1	0	0	60	1	1	1	0	1	1	0	1	1	1
9/15/2019	Sogakope	1	1	23	0			1	1	8		1	1		2	10	2	4	0		10	0		0	0	8	0	0	1	0	1	0	0	1	0	0
9/15/2019	Sogakope	1	2	18	1	3		5	4	11		1	1		2	1	1	5	1	3		1	2	0	0	5	0	0	1	0	1	0	1	1	1	1
9/15/2019	Sogakope	1	1	21	0			2	2	6		1	1		2	10	2	2	1	1		0		0	0	5	0	0	1	0	0	0	1	0	1	0
9/15/2019	Sogakope	1	1	22	0			3	3	8		1	1		2	10	2	4	1	1		1	6	1	1	5	0	1	1	0	1	1	1	1	1	1
9/15/2019	Sogakope	1	2	23	0			3	2	6		2	1		2	7	2	2	0		10	0		0	0	50	1	0	0	0	0	0	0	1	1	0
9/15/2019	Sogakope	1	2	20	0			6	6	6		3	1		2	7	2	2	0		6	0		0	0	50	1	0	0	0	0	0	0	1	1	0
9/15/2019	Sogakope	1	1	22	0			3	3	8		1	1		2	10	2	4	0		6	0		0	1	50	1	1	1	0	1	0	0	1	1	0
9/15/2019	Sogakope	1	1	23	0			3	3	8		1	1		2	10	2	4	0		6	0		0	0	50	1	0	0	0	0	0	0	0	1	0
9/15/2019	Sogakope	1	1	18	1	3		4	3	11		1	1		2	1	1	5	0		6	0		0	0	50	1	1	1	0	1	1	1	1	1	0
9/16/2019	Sogakope	1	1	20	0			3	3	8		1	1		2	10	2	4	0		6	0		1	1	50	1	1	1	0	0	0	1	1	1	0
9/16/2019	Sogakope	1	1	21	0			3	2	8		1	1		2	10	2	4	0		6	0		0	0	55	1	0	1	0	1	1	0	1	1	0
9/16/2019	Sogakope	1	2	22	0			1	2	6		3	1		2	7	2	2	0		6	1	6	1	1	50	1	1	0	0	0	1	1	1	1	1
9/16/2019	Sogakope	1	2	21	0			3	2	6		1	1		2	10	2	2	0		2	0		0	0	50	1	0	0	0	0	1	1	0	1	0
9/16/2019	Sogakope	1	2	19	0			2	1	6		1	1		2	3	1	2	0		2	1	5	1	1	5	0	1	1	0	1	1	1	1	1	1
9/16/2019	Sogakope	1	1	20	0			6	2	8		1	1		2	10	2	4	0		4	0		0	0	50	1	0	0	0	0	0	1	0	0	0
9/16/2019	Sogakope	1	1	24	0			2	1	8		1	1		2	10	2	4				0		0	0	50	1	0	1	0	1	0	0	1	1	0
9/16/2019	Sogakope	1	1	21	0			2	2	8		1	1		2	10	2	4	0		4	1	6	0	0	5	0	0	1	0	1	1	1	1	0	1
9/16/2019	Sogakope	1	2	23	0			3	1	12		1	1		2	10	2	6				1	6	0	0	5	0	0	1	0	0	1	1	1	1	1
9/16/2019	Sogakope	1	1	21	0			6	2	8		1	1		2	10	2	4	0		2	0		0	0	4	0	0	1	0	0	0	1	0	1	0
9/16/2019	Sogakope	1	1	18	1	3		4	3	11		1	1		2	2	1	5	1	1		1	1	0	0	30	1	0	1	0	1	1	1	1	0	1
9/16/2019	Sogakope	1	1	22	0			1	2	8		1	1		2	10	2	4	1	1		0		0	0	30	1	0	1	0	1	0	1	1	1	0
9/16/2019	Sogakope	1	1	20	0			6	1	8		1	1		2	10	2	4	0		6	1	5	1	1	30	1	0	1	0	0	1	0	1	0	1
9/16/2019	Sogakope	1	1	24	0			1	1	8		1	1		2	10	2	4	0		6	0		0	1	20	1	0	1	0	0	0	1	0	1	0
9/16/2019	Sogakope	1	2	18	0			2	2	6		1	1		2	10	1	2	0		6	0		0	0	20	1	0	0	0	0	0	1	1	0	0
9/16/2019	Sogakope	1	1	23	0			2	2	8		1	1		2	10	2	4	0		6	0		1	1	20	1	0	1	0	0	0	0	0	1	0
9/16/2019	Sogakope	1	2	20	0			2	2	6		1	1		2	2	2	2	0		2	0		0	0	15	1	0	1	0	0	0	1	1	0	0
9/16/2019	Sogakope	1	1	21	0			3	1	8		1	1		2	10	2	4	1	1		1	6	0	0	10	0	0	1	0	1	1	0	1	0	1
9/16/2019	Sogakope	1	2	21	0			2	2	6		3	1		2	7	2	2	1	1		0		1	1	10	0	1	1	0	1	1	1	1	1	0
9/16/2019	Sogakope	1	2	18	1	3		5	4	11		1	1		2	1	1	5	1	1		1	1	0	0	10	0	0	1	0	0	0	1	1	0	1
9/16/2019	Sogakope	1	1	22	0			3	2	12		1	1		2	10	2	6	1	72		1	6	1	1	10	0	1	1	0	0	1	0	1	1	1
9/16/2019	Sogakope	1	1	23	0			2	2	8		1	1		2	10	2	4	1	4		1	5	0	0	10	0	1	1	0	1	1	1	1	1	1
9/16/2019	Sogakope	1	1	19	0			2	1	8		1	1		2	10	1	4	1	1		1	5	0	0	10	0	0	1	0	0	1	0	1	1	1
9/17/2019	Sogakope	1	1	20	0			2	2	8		1	1		2	10	2	4	1	2		1	5	0	0	10	0	0	1	0	0	1	1	1	0	1
9/17/2019	Sogakope	1	1	22	0			3	3	8		1	1		2	10	2	4	1	4		1	2	0	1	10	0	0	0	0	0	1	1	1	0	1
9/17/2019	Sogakope	1	1	21	0			2	2	8		1	1		2	10	2	4	1	1		1	5	1	1	10	0	1	0	0	0	1	1	1	0	1
9/17/2019	Sogakope	1	2	20	0			1	1	6		1	1		2	2	2	2	0		6	0		1	1	10	0	1	1	0	1	0	1	1	1	0
9/16/2019	Sogakope	1	1	24	0			2	2	8		1	1		2	10	2	4				0		0	0	10	0	0	0	0	0	0	0	0	0	0
9/14/2019	Sogakope	2	2	20	0			4	4	12		1	1		2	10	2	6	0		9	0		0	0	10	0	0	1	0	1	0	0	1	1	0
9/14/2019	Sogakope	1	1	17	0			6	4	12		1	1		2	1	1	6				0		0	0	10	0	0	1	0	1	1	1	0	1	0
9/14/2019	Sogakope	1	2	20	0			3	3	17	Mobile money vendor	1	1		2	5	2	7				0		1	1	30	1	1	0	1	1	0	1	1	1	0
9/14/2019	Sogakope	1	1	22	0			5	5	12		1	1		2	10	2	6				1	6	1	1	30	1	1	1	1	1	1	0	1	0	1
9/14/2019	Sogakope	1	2	21	1	3		5	4	11		1	1		2	8	2	5				1	6	0	0	30	1	1	1	1	1	1	1	1	0	1
9/14/2019	Sogakope	1	1	20	0			6	6	17	Phone repairer	1	1		2	10	2	2				0		0	0	25	1	0	1	1	1	0	1	0	1	0
9/14/2019	Sogakope	1	1	23	0			1	1	12		1	2		2	1	2	6				1	6	0	0	25	1	1	1	1	1	1	1	1	1	1
9/15/2019	Sogakope	1	1	18	0			3	6	12		1	1		2	5	1	6				1	6	0	0	25	1	1	1	1	1	0	1	1	1	1
9/15/2019	Sogakope	1	1	18	1	3		3	3	11		1	1		2	2	1	5				1	6	0	0	25	1	1	1	1	1	1	1	1	1	1
9/15/2019	Sogakope	1	2	21	0			6	2	6		1	1		2	10	2	2				1	1	0	0	25	1	1	1	1	0	1	0	1	1	1
9/15/2019	Sogakope	1	1	18	0			3	3	6		1	1		2	10	1	2				0		0	0	20	1	1	0	1	1	1	1	1	1	0
9/15/2019	Sogakope	1	2	23	0			6	6	12		1	1		2	2	2	6				0		0	0	20	1	0	1	1	1	0	0	0	1	0
9/15/2019	Sogakope	1	2	19	1	3		3	3	11		1	1		2	1	1	5				0		1	1	20	1	1	0	1	1	1	1	1	1	0
9/16/2019	Sogakope	1	2	20	0			6	6	6		1	1		2	10	2	2				0		0	0	20	1	1	1	1	1	1	0	1	1	0
9/16/2019	Sogakope	1	2	21	0			3	3	5		1	1		2	10	2	1				0		0	0	20	1	0	1	1	1	0	0	1	0	0
9/16/2019	Sogakope	1	2	22	0			1	1	5		1	1		2	10	2	1				0		0	0	20	1	0	1	1	1	1	0	0	1	0
9/16/2019	Sogakope	1	1	23	0			3	3	6		1	1		2	10	2	2				0		0	0	20	1	1	0	1	1	1	1	1	1	0
9/16/2019	Sogakope	1	2	19	0			1	1	5		1	1		2	8	1	1				1	6	0	0	20	1	1	1	1	1	1	1	1	0	1
9/16/2019	Sogakope	1	1	20	0			1	1	12		1	1		2	10	2	6				1	6	1	1	20	1	1	1	1	1	1	1	1	1	1
9/16/2019	Sogakope	1	1	23	0			1	1	17	Service personnel	1	3		2	10	2	7				1	6	0	0	20	1	1	1	1	1	1	1	1	1	1
9/16/2019	Sogakope	1	2	20	0			6	6	6		1	1		2	10	2	2				1	1	1	1	20	1	1	0	1	1	1	0	1	1	1
9/16/2019	Sogakope	1	2	22	0			6	6	6		1	3		2	10	2	2				1	1	0	0	20	1	1	1	1	1	1	1	1	0	1
9/16/2019	Sogakope	1	2	21	0			4	4	5		1	1		2	1	2	1				1	1	0	0	20	1	1	1	1	1	0	0	1	1	1
9/16/2019	Sogakope	1	2	19	0			6	4	12		1	1		2	2	1	6				1	1	0	0	20	1	1	1	1	1	1	0	1	0	1
9/16/2019	Sogakope	1	2	24	0			6	6	6		1	1		2	2	2	2				0		0	0	15	1	1	1	1	1	1	1	1	1	0
9/16/2019	Sogakope	1	2	18	0			6	6	6		1	1		2	2	1	2				0		0	0	15	1	0	0	1	1	1	0	0	0	0
9/16/2019	Sogakope	1	2	18	0			6	6	5		1	1		2	5	1	1				0		0	0	15	1	0	1	1	1	1	1	1	0	0
9/16/2019	Sogakope	1	1	24	0			4	4	6		1	1		2	1	2	2				0		0	0	15	1	0	1	1	1	1	1	0	0	0
9/16/2019	Sogakope	1	1	21	1	3		6	6	11		1	1		2	1	2	5				0		1	1	15	1	1	0	1	1	1	1	1	1	0
9/16/2019	Sogakope	1	2	18	1	3		4	3	11		1	1		2	1	1	5				1	6	0	0	15	1	1	1	1	1	1	1	1	1	1
9/16/2019	Sogakope	1	2	18	0			2	2	17	Shs graduate	1	1		2	1	1	7				1	6	0	0	15	1	1	1	1	1	1	1	1	1	1
9/16/2019	Sogakope	1	2	21	0			6	6	12		1	1		2	10	2	6				1	6	0	0	15	1	1	1	1	1	1	1	1	1	1
9/16/2019	Sogakope	1	1	21	1	3		6	6	11		1	1		2	10	2	5				1	6	0	0	15	1	1	1	1	1	1	1	1	0	1
9/16/2019	Sogakope	1	2	18	0			1	1	17	Nanny	1	1		2	8	1	7				1	6	1	1	15	1	1	1	1	1	1	1	1	1	1
9/16/2019	Sogakope	1	1	22	1	4		4	4	11		1	1		2	1	2	5				1	6	0	0	15	1	1	1	1	1	1	1	1	1	1
9/16/2019	Sogakope	1	2	24	0			4	4	17	Graduate	1	1		2	1	2	7				1	6	0	0	15	1	1	1	1	1	1	1	1	1	1
9/16/2019	Sogakope	1	2	20	1	3		1	3	11		1	1		2	1	2	5				1	6	0	0	15	1	1	1	1	1	1	1	1	1	1
9/15/2019	Sogakope	1	1	22	1	3		4	3	11		1	1		2	1	2	5				1	6	1	1	15	1	1	1	1	1	1	1	1	1	1
9/15/2019	Sogakope	1	1	15	1	2		6	6	11		1	1		2	4	1	5				1	6	1	1	15	1	1	1	1	1	0	0	1	0	1
9/15/2019	Sogakope	1	1	21	1	3		5	5	11		1	1		2	1	2	5				1	6	0	0	15	1	1	1	1	1	1	1	1	1	1
9/15/2019	Sogakope	1	2	19	1	3		3	3	11		1	1		2	2	1	5				1	1	0	0	15	1	1	0	1	1	1	1	1	1	1
9/16/2019	Sogakope	1	1	20	0			3	3	17	Okada	1	1		2	2	2	4				1	1	0	0	15	1	1	1	1	1	1	0	1	1	1
9/16/2019	Sogakope	1	1	20	0			1	1	17	Okada	1	1		2	4	2	4				1	1	0	0	15	1	1	0	1	1	1	0	1	0	1
9/16/2019	Sogakope	1	1	23	0			3	1	17	Okada	1	1		2	2	2	4				0		0	0	10	0	0	0	1	1	0	0	0	1	0
9/16/2019	Sogakope	1	1	21	0			4	4	17	Okada	1	1		2	5	2	4				0		1	1	10	0	1	1	1	1	1	0	1	1	0
9/16/2019	Sogakope	1	1	22	0			4	3	17	Okada	1	1		2	2	2	4				1	6	1	1	10	0	1	1	1	1	1	0	1	1	1
9/16/2019	Sogakope	1	2	23	0			6	1	9		1	1		2	10	2	2				1	6	0	0	10	0	1	1	1	1	1	1	1	1	1
9/15/2019	Sogakope	1	2	19	1	3		4	3	11		1	1		2	1	1	5				1	6	0	0	10	0	1	1	1	1	1	1	1	1	1
9/16/2019	Sogakope	1	2	21	0			4	3	6		1	1		2	4	2	2				1	6	0	1	8	0	0	1	0	1	0	1	0	0	1
9/16/2019	Sogakope	1	2	23	0			4	1	6		1	1		2	8	2	2				1	6	0	1	8	0	0	0	0	1	1	1	0	0	1
9/16/2019	Sogakope	1	2	20	0			6	2	6		1	1		2	2	2	2				1	6	0	0	8	0	0	1	0	1	1	1	1	0	1
9/16/2019	Sogakope	1	1	23	0			6	6	12		1	1		2	2	2	6				1	6	0	0	8	0	0	1	0	1	0	1	1	0	1
9/16/2019	Sogakope	1	1	24	0			3	3	17	Okada	1	1		2	5	2	4				1	6	0	1	8	0	1	0	0	1	1	0	1	0	1
9/16/2019	Sogakope	1	2	15	1	3		4	4	11		1	2		2	2	1	5				1	6	0	1	7	0	1	1	0	1	1	1	1	0	1
9/16/2019	Sogakope	1	2	21	1	3		4	4	11		1	1		2	2	2	5				1	6	0	0	7	0	0	1	0	1	1	1	1	0	1
9/16/2019	Sogakope	1	2	22	0			4	4	12		1	1		2	5	2	6	1	3		1	6	0	1	5	0	1	1	0	1	1	1	1	0	1
9/16/2019	Sogakope	1	1	23	0			4	3	12		1	1		2	2	2	6				1	6	0	1	5	0	0	1	0	1	0	1	1	0	1
9/16/2019	Sogakope	1	2	21	1	3		4	4	11		1	3		2	1	2	5				1	1	0	1	5	0	1	1	0	1	1	0	1	0	1
9/15/2019	Sogakope	1	1	23	0			3	3	17	Okada	1	1		2	2	2	4				1	6	0	1	5	0	0	0	0	1	0	1	1	0	1
9/16/2019	Sogakope	1	2	23	1	3		4	4	11		1	1		2	1	2	5				1	6	0	1	5	0	1	1	0	1	1	1	1	0	1
9/16/2019	Sogakope	1	1	24	0			3	1	17	Okada	1	1		2	4	2	4				1	6	0	1	5	0	1	1	0	1	1	1	1	0	1
9/17/2019	Sogakope	1	1	23	0			2	3	17	Okada	1	1		2	1	2	4				1	6	0	1	5	0	1	1	0	1	1	0	1	0	1
9/17/2019	Sogakope	1	1	21	0			4	3	17	Okada	1	1		2	2	2	4				1	6	0	1	5	0	0	1	0	1	1	1	0	0	1
9/17/2019	Sogakope	1	1	21	0			6	1	12		1	1		2	1	2	6				1	6	0	0	5	0	0	1	0	1	1	1	1	0	1
9/17/2019	Sogakope	1	2	24	0			3	3	6		1	1		2	4	2	2				1	6	0	1	3	0	1	1	0	1	1	0	1	0	1
9/17/2019	Sogakope	1	1	22	0			6	3	6		1	1		2	2	2	2				1	6	0	1	15	1	1	1	0	1	1	1	1	0	1
9/15/2019	Sogakope	1	1	20	0			4	4	17	Okada	1	1		2	4	2	4				1	6	0	0	15	1	0	1	0	1	1	1	1	0	1
9/15/2019	Sogakope	1	1	24	0			6	1	17	Okada	1	1		2	10	2	4				1	6	0	1	15	1	1	0	0	1	1	1	1	0	1
9/15/2019	Sogakope	1	2	20	0			1	1	6		1	1		2	6	2	2	1	4		1	1	0	0	10	0	0	1	0	1	1	1	1	0	1
9/15/2019	Sogakope	1	1	21	0			3	4	17	Okada	1	1		2	2	2	4				1	6	0	1	10	0	0	1	0	1	0	1	1	0	1
9/15/2019	Sogakope	1	1	23	1	3		3	2	11		1	1		2	1	2	5				1	6	0	0	10	0	0	1	0	0	1	1	1	0	1
9/15/2019	Sogakope	1	2	17	1	2		5	4	11		1	1		2	1	1	5				1	6	0	1	10	0	1	1	0	1	1	1	1	0	1
9/16/2019	Sogakope	1	2	24	0			4	1	17	Okada	1	1		2	4	2	4				1	6	0	0	10	0	0	1	0	1	0	1	1	0	1
9/16/2019	Sogakope	1	2	21	0			3	3	6		1	1		2	1	2	2				1	6	0	1	10	0	1	1	0	1	1	1	1	0	1
9/14/2019	Sogakope	1	1	19	0			3	3	8		1	1		2	1	1	4				1	6	0	1	10	0	0	0	0	1	0	1	0	0	1
9/14/2019	Sogakope	1	1	23	0			2	3	2		1	1		2	3	2	0				1	6	0	1	10	0	1	1	0	1	1	1	1	0	1
9/16/2019	Sogakope	1	2	22	0			2	4	6		1	1		2	4	2	2				1	6	0	1	10	0	1	1	0	1	1	1	1	0	1
9/14/2019	Sogakope	1	1	20	1	2		4	3	8		1	1		2	4	2	4				1	6	0	0	10	0	0	1	0	1	1	1	1	0	1
9/16/2019	Sogakope	1	2	23	0			3	3	6		1	1		2	1	2	2				1	6	0	1	10	0	0	1	0	1	0	1	1	0	1
9/15/2019	Agorkpo	1	1	22	0			3	3	17	Pulp attendance	1	1		2	1	2	7				1	6	0	1	10	0	1	1	0	1	1	1	1	0	1
9/14/2019	Sogakope	1	1	18	1	3		4	4	4		1	1		2	2	1	3				1	6	0	1	10	0	0	1	0	1	0	1	1	0	1
9/16/2019	Sogakope	1	2	23	0			3	3	6		1	1		2	1	2	2				1	6	0	1	10	0	0	0	0	1	0	1	1	0	1
9/14/2019	Sogakope	1	1	19	1	3		4	3	8		1	1		2	10	1	4				1	6	0	1	10	0	1	1	0	1	1	1	1	0	1
9/16/2019	Sogakope	1	1	24	0			3	3	17	Barbar	1	1		2	10	2	2				1	2	0	1	10	0	1	1	0	1	1	0	1	0	1
9/14/2019	Sogakope	1	1	24	0			2	3	8		1	1		2	10	2	4				1	6	1	1	8	0	0	1	0	0	1	1	1	0	1
9/16/2019	Sogakope	1	2	19	0			3	6	6		1	1		2	2	1	2	1	15		0		1	1	5	0	0	1	0	0	0	1	0	1	0
9/16/2019	Sogakope	1	2	23	0			3	3	2		1	1		2	10	2	0	1	5		0		1	1	5	0	0	1	0	0	0	1	1	0	0
9/14/2019	Sogakope	1	1	17	1	3		3	3	5		1	1		2	1	1	1	1	4		0		0	1	5	0	0	0	0	0	0	1	1	0	0
9/16/2019	Sogakope	1	2	23	0			4	2	6		3	1		2	7	2	2	1	5		1	6	1	1	5	0	1	1	0	0	1	1	0	1	1
9/14/2019	Sogakope	1	1	22	0			2	4	8		1	1		1	10	2	4				1	6	1	1	5	0	0	0	0	0	1	1	0	0	1
9/14/2019	Sogakope	1	1	19	1	3		4	5	11		1	1		2	1	1	5				1	6	1	1	5	0	0	0	0	0	0	1	1	0	1
9/16/2019	Sogakope	1	2	23	0			3	3	6		1	1		2	1	2	2				1	5	1	1	5	0	1	0	0	0	1	0	0	1	1
9/14/2019	Sogakope	1	1	23	0			3	3	8		3	1		2	10	2	4	1	2		0		1	1	50	1	0	0	0	0	0	1	0	0	0
9/16/2019	Sogakope	1	2	20	0			2	2	6		3	1		2	7	2	2				1	6	1	1	45	1	1	0	0	0	1	0	0	1	1
9/14/2019	Sogakope	1	1	20	0			3	3	16		1	3		2	10	2	1	1	10		0		1	1	3	0	0	0	0	0	0	1	0	1	0
9/16/2019	Sogakope	1	2	18	0			3	3	5		1	1		2	5	1	1	1	10		1	6	1	0	3	0	0	1	0	0	1	1	0	1	1
9/14/2019	Sogakope	1	1	23	0			2	2	8		1	1		2	10	2	4	1	4		0		1	1	30	1	0	0	0	0	0	1	0	0	0
9/16/2019	Sogakope	1	1	19	1	3		3	3	11		1	1		2	4	1	5	1	1		1	6	1	1	30	1	0	0	0	0	1	1	0	0	1
9/14/2019	Sogakope	1	1	24	0			3	3	15		3	1		2	7	2	0				0		1	1	30	1	0	0	0	0	0	1	1	1	0
9/16/2019	Sogakope	1	1	19	0			2	3	17	Shop attendance	1	2		2	1	1	6				0		1	1	2	0	0	0	0	0	0	1	0	1	0
9/16/2019	Sogakope	1	1	19	1	3		5	4	11		1	1		2	1	1	5	1	8		0		1	1	20	1	0	1	0	0	1	1	0	1	0
9/14/2019	Sogakope	1	1	19	1	3		4	4	11		1	1		2	1	1	5	1	10		1	6	1	1	20	1	1	0	0	1	0	0	1	1	1
9/16/2019	Sogakope	1	1	17	1	3		5	1	11		1	3		2	2	1	5				1	4	1	1	20	1	1	0	0	0	0	1	1	1	1
9/14/2019	Sogakope	1	1	20	0			4	3	12		1	1		2	1	2	6	1	7		0		1	0	15	1	0	1	0	1	0	1	0	1	0
9/14/2019	Sogakope	1	2	21	0			3	3	9		3	1		2	7	2	2				1	5	1	1	15	1	0	0	0	0	0	1	1	0	1
9/14/2019	Sogakope	1	2	15	1	2		3	4	11		1	1		2	4	1	5	1	3		0		1	1	10	0	0	0	0	0	0	0	0	0	0
9/14/2019	Sogakope	1	2	16	1	2		4	4	11		1	1		2	3	1	5	1	2		0		1	1	10	0	0	1	0	0	0	1	0	0	0
9/14/2019	Sogakope	1	2	17	0			4	6	5		1	1		2	3	1	1				1	6	1	1	10	0	0	0	0	0	0	1	1	0	1
9/15/2019	Sogakope	1	1	24	0			4	4	17	Driver	1	1		2	8	2	4				0		1	1	10	0	1	1	0	1	1	1	0	0	0
9/14/2019	Sogakope	1	2	19	1	3		3	3	11		1	1		2	2	1	5				0		1	1	10	0	0	0	0	0	0	1	1	1	0
9/15/2019	Sogakope	1	2	16	1	3		4	3	11		1	1		2	1	1	5				1	6	1	1	10	0	1	1	0	1	1	1	1	0	1
9/14/2019	Sogakope	1	2	16	1	2		6	6	11		1	1		2	1	1	5	0		5	1	6	1	1	10	0	1	0	0	0	0	1	1	1	1
9/15/2019	Sogakope	1	2	18	0			6	6	10		1	1		2	4	1	2				1	6	1	1	10	0	1	0	0	1	1	1	1	0	1
9/14/2019	Sogakope	1	1	17	1	2		6	6	11		1	1		2	4	1	5				1	6	1	1	10	0	0	0	0	0	0	1	1	0	1
9/15/2019	Sogakope	1	1	17	1	3		4	6	11		1	1		3	1	1	5				1	6	1	1	10	0	1	1	0	0	1	1	1	0	1
9/14/2019	Sogakope	1	1	17	1	1		6	6	11		1	1		2	2	1	5				0		1	1	6	0	1	1	0	1	0	1	1	0	0
9/15/2019	Sogakope	1	1	17	1	2		4	6	11		1	1		2	2	1	5				0		1	1	5	0	1	1	0	1	1	0	1	0	0
9/14/2019	Sogakope	1	1	18	0			6	6	11		1	1		2	2	1	5				0		1	1	5	0	1	1	0	1	1	1	1	0	0
9/15/2019	Sogakope	1	2	22	0			6	6	6		1	1		2	10	2	2				0		1	1	5	0	1	1	0	1	1	1	1	1	0
9/15/2019	Sogakope	1	1	20	1	4		4	2	11		1	1		2	2	2	5				1	6	1	1	5	0	1	1	0	1	0	1	1	1	1
9/14/2019	Sogakope	1	1	21	0			6	6	11		1	1		1	2	2	5				1	6	1	1	5	0	1	1	0	1	1	0	1	0	1
9/14/2019	Sogakope	1	1	15	1	2		5	5	11		1	1		2	1	1	5				1	4	1	1	5	0	1	1	0	1	0	1	1	0	1
9/15/2019	Sogakope	1	2	18	1	3		6	6	11		1	1		2	1	1	5				1	3	1	1	5	0	1	1	0	1	1	1	1	0	1
9/16/2019	Sogakope	1	2	19	0			3	3	9		1	1		2	1	1	2				1	3	1	1	5	0	1	1	0	1	1	1	1	0	1
9/14/2019	Sogakope	1	1	18	1	2		6	3	11		1	1		2	2	1	5				1	3	1	1	5	0	1	1	0	1	1	1	1	0	1
9/16/2019	Sogakope	1	2	19	0			6	2	9		1	1		2	10	1	2				0		1	1	4	0	1	1	0	1	1	1	1	1	0
9/14/2019	Sogakope	1	1	18	1	3		3	2	11		1	2		2	1	1	5				0		1	1	30	1	1	1	0	1	1	0	1	1	0
9/16/2019	Sogakope	1	2	19	0			6	3	9		1	1		2	2	1	2				0		1	1	3	0	1	1	0	1	1	1	0	1	0
9/14/2019	Sogakope	1	2	16	1	2		4	6	11		1	1		2	1	1	5				0		1	1	3	0	0	1	0	1	0	0	1	0	0
9/14/2019	Sogakope	1	2	15	0			5	4	11		1	1		2	2	1	5				0		1	0	3	0	1	1	0	1	1	0	1	1	0
9/16/2019	Sogakope	1	2	19	0			6	3	9		2	1		2	4	1	2				0		1	1	3	0	1	1	0	1	1	1	1	0	0
9/14/2019	Sogakope	1	2	15	1	2		6	3	11		1	1		2	8	1	5				1	6	1	1	3	0	1	0	0	1	1	1	1	1	1
9/14/2019	Sogakope	1	2	15	1	2		6	6	11		1	1		2	2	1	5				1	2	1	0	25	1	1	1	0	1	1	0	1	0	1
9/16/2019	Sogakope	1	2	22	0			6	2	6		1	1		2	5	2	2				0		1	1	20	1	1	1	0	1	0	1	1	1	0
9/16/2019	Sogakope	1	1	21	0			6	6	5		1	1		2	1	2	1				1	6	1	1	20	1	1	1	0	1	1	1	1	1	1
9/14/2019	Sogakope	1	2	16	1	2		6	6	11		1	1		2	1	1	5				1	3	1	0	20	1	0	1	0	0	0	0	1	0	1
9/16/2019	Sogakope	1	2	21	0			6	2	9		1	1		2	10	2	2				0		1	1	20	1	1	1	0	1	1	0	1	1	0
9/16/2019	Sogakope	1	2	23	0			3	2	9		1	1		2	10	2	2				1	6	1	1	20	1	1	1	0	1	1	0	1	0	1
9/14/2019	Sogakope	1	1	21	1	3		3	3	11		1	1		2	1	2	5				1	2	1	1	20	1	1	1	0	1	0	0	1	1	1
9/14/2019	Sogakope	1	1	17	1	2		4	6	11		1	1		2	2	1	5				0		1	1	10	0	1	1	0	1	0	1	1	1	0
9/16/2019	Sogakope	1	2	21	0			6	6	9		1	1		2	5	2	2				0		1	1	10	0	1	1	0	1	1	0	1	1	0
9/14/2019	Sogakope	1	2	16	1	2		6	6	11		1	1		2	1	1	5				0		1	1	10	0	1	1	0	1	0	0	1	1	0
9/16/2019	Sogakope	2	1	19	1	2		6	5	11		1	1		2	1	1	5				1	4	1	0	10	0	1	1	0	1	1	1	1	1	1
9/14/2019	Sogakope	1	2	16	1	2		4	3	11		1	1		2	2	1	5				1	2	1	0	10	0	0	1	0	0	1	1	1	0	1
9/16/2019	Sogakope	1	1	17	0			6	6	8		1	1		2	1	1	4				1	3	1	1	10	0	1	1	0	1	0	0	1	1	1
9/16/2019	Sogakope	1	1	15	1	2		4	3	11		1	1		2	2	1	5				0		1	1	50	1	0	1	0	0	0	1	1	0	0
9/16/2019	Sogakope	1	1	15	1	2		3	1	11		1	1		2	1	1	5				0		1	1	50	1	0	0	0	0	0	0	1	1	0
9/16/2019	Sogakope	1	1	16	1	2		3	2	11		1	2		2	1	1	5				0		1	0	50	1	0	1	0	1	0	0	1	0	0
09/12/2019	Sokpoe	2	1	19	1	3		3	3	11		1	1		2	10	1	5				0		1	1	5	0	1	0	0	1	0	0	1	0	0
09/12/2019	Sokpoe	2	2	23	0			1	1	2		1	1		2	1	2	0	0		5	1	6	1	0	5	0	0	1	0	0	1	0	1	0	1
09/12/2019	Sokpoe	2	1	19	1	3		3	3	11		1	1		2	1	1	5				0		1	1	45	1	1	1	0	1	0	0	1	1	0
09/12/2019	Sokpoe	2	1	17	1	2		2	2	11		1	1		2	2	1	5				1	1	1	1	40	1	0	1	0	0	1	0	0	0	1
9/13/2019	Sokpoe	2	2	19	0			3	3	6		1	1		2	2	1	2	0		2	1	6	1	1	35	1	1	0	0	1	1	1	1	0	1
9/13/2019	Sokpoe	2	2	19	0			3	3	12		1	1		2	2	1	6				0		1	1	35	1	1	1	0	0	1	0	1	1	0
9/13/2019	Sokpoe	2	1	22	0			3	3	6		2	1		2	7	2	2				0		1	1	35	1	1	1	0	0	1	1	1	1	0
9/13/2019	Sokpoe	2	2	23	0			3	2	6		1	1		2	10	2	2				0		1	1	35	1	1	1	0	0	1	0	1	1	0
9/13/2019	Sokpoe	2	1	24	0			3	3	17	Mechanics	1	1		2	10	2	2				0		1	1	35	1	1	1	0	0	1	0	0	1	0
9/13/2019	Sokpoe	2	1	21	1	3		6	1	11		1	1		2	10	2	5				0		1	1	35	1	1	1	0	0	1	0	1	1	0
9/13/2019	Sokpoe	2	1	20	0			3	3	8		1	1		2	2	2	4				0		1	1	35	1	0	1	0	0	0	0	1	0	0
9/13/2019	Sokpoe	2	1	22	0			1	1	6		1	1		2	5	2	2	0		2	0		1	0	30	1	0	1	0	0	0	0	0	1	0
9/13/2019	Sokpoe	2	1	24	0			3	6	8		2	1		2	7	2	4				0		1	1	30	1	0	1	0	0	0	0	1	1	0
9/13/2019	Sokpoe	2	2	20	0			3	1	12		1	1		2	2	2	6				0		1	1	30	1	0	1	0	0	0	0	0	1	0
9/13/2019	Sokpoe	2	2	17	1	2		6	6	11		1	1		2	4	1	5				0		1	1	30	1	1	1	0	1	0	1	1	1	0
9/13/2019	Sokpoe	2	1	24	0			1	1	8		3	1		2	7	2	4				0		1	1	30	1	0	1	0	0	0	1	0	0	0
09/12/2019	Sokpoe	2	2	18	0			6	6	12		1	1		2	5	1	6				0		1	1	30	1	0	1	0	0	0	1	0	1	0
09/12/2019	Sokpoe	2	1	21	0			6	6	5		1	1		2	10	2	1				0		1	1	30	1	1	1	0	0	1	1	1	1	0
09/12/2019	Sokpoe	2	1	19	0			1	1	17	Mobile money vendor	1	1		2	7	1	7				0		1	1	30	1	0	1	0	0	0	0	0	0	0
09/12/2019	Sokpoe	2	2	21	1	2		6	6	11		1	1		2	2	2	5				0		1	1	30	1	0	1	0	0	0	1	0	1	0
09/12/2019	Sokpoe	2	2	21	1	3		6	6	11		1	1		2	2	2	5				0		1	1	25	1	0	1	0	0	0	0	0	1	0
9/14/2019	Sogakope	1	2	24	0			3	6	6		1	1		2	1	2	2				0		1	1	20	1	1	1	0	0	1	0	0	1	0
9/13/2019	Sokpoe	2	2	18	1	3		6	6	11		1	1		2	1	1	5				0		1	1	120	1	1	1	0	1	1	0	0	1	0
9/14/2019	Sogakope	1	2	24	0			6	6	5		1	1		2	1	2	1				0		1	0	120	1	0	1	0	1	1	1	1	0	0
9/13/2019	Sokpoe	2	1	19	1	3		5	4	11		1	1		2	1	1	5				0		1	1	120	1	1	1	0	1	1	0	0	1	0
9/13/2019	Sokpoe	2	1	20	0			3	3	8		1	1		2	2	2	4				1	1	1	1	90	1	1	0	0	1	1	0	0	1	1
9/14/2019	Sogakope	1	1	24	0			6	6	8		3	1		2	7	2	4				0		1	1	15	1	0	0	0	0	1	0	0	0	0
9/13/2019	Sokpoe	2	2	23	0			1	1	17	Mobile money vendor	3	1		2	7	2	7				0		1	1	15	1	1	1	0	1	1	0	1	0	0
9/13/2019	Sokpoe	2	1	20	0			2	2	5		3	1		2	7	2	1				0		1	1	15	1	1	1	0	1	1	1	1	1	0
9/14/2019	Sogakope	1	1	24	0			2	1	8		2	1		2	7	2	4				0		1	1	15	1	0	1	0	0	1	0	0	0	0
9/13/2019	Sokpoe	2	1	16	1	3		2	2	11		1	1		2	2	1	5				0		1	1	15	1	0	1	0	0	1	1	0	0	0
9/13/2019	Sokpoe	2	1	19	1	3		3	3	11		1	1		2	10	1	5				0		1	1	10	0	1	1	0	1	1	1	1	0	0
9/13/2019	Sokpoe	2	1	24	0			3	1	17	Mobile money vendor	3	1		2	7	2	7				0		1	1	10	0	1	1	0	0	0	1	1	1	0
9/13/2019	Sokpoe	2	2	21	0			4	1	12		1	1		2	1	2	6				0		1	1	10	0	1	1	0	1	1	0	0	0	0
9/13/2019	Sokpoe	2	2	24	0			5	1	12		1	1		2	3	2	6				0		1	1	10	0	0	1	0	1	0	1	0	1	0
9/13/2019	Sokpoe	2	1	24	0			4	5	6		1	1		2	3	2	2				1	6	1	1	10	0	1	1	0	0	0	0	1	1	1
9/13/2019	Sokpoe	2	2	15	1	1		3	1	11		1	1		2	2	1	5				0		1	1	10	0	0	1	0	0	0	0	0	0	0
9/13/2019	Sokpoe	2	2	16	0			6	1	12		1	1		2	2	1	6				0		1	1	60	1	1	0	0	0	1	0	1	0	0
9/13/2019	Sokpoe	2	1	19	0			3	3	17	SHS graduate	1	1		2	1	1	6				0		1	1	60	1	1	1	0	1	0	1	1	0	0
09/12/2019	Sokpoe	2	2	19	0			3	3	9		1	1		2	2	1	2				0		1	1	60	1	1	0	0	0	1	0	0	1	0
9/13/2019	Sokpoe	2	1	19	0			6	6	10		1	1		2	1	1	2				0		1	1	60	1	1	1	0	1	0	0	0	1	0
9/13/2019	Sokpoe	2	1	20	0			6	6	12		1	1		2	2	2	6				1	6	1	1	60	1	1	0	0	0	1	0	1	1	1
9/13/2019	Sokpoe	2	1	20	0			3	6	17	Okada	1	1		2	4	2	4				1	6	0	1	10	0	0	1	0	1	0	1	1	0	1
9/13/2019	Sokpoe	2	1	21	1	3		4	1	11		1	1		2	2	2	5				0		0	0	60	1	0	1	0	1	0	1	1	0	0
9/13/2019	Sokpoe	2	1	23	0			6	6	5		1	1		2	10	2	1				0		0	1	7	0	1	1	0	1	1	1	1	1	0
9/13/2019	Sokpoe	2	2	23	0			3	2	9		1	1		2	2	2	2	0		6	1	6	1	1	5	0	1	1	0	1	0	0	1	1	1
9/13/2019	Sokpoe	2	1	20	0			6	6	12		1	1		2	3	2	6				1	5	0	0	5	0	0	1	0	0	0	1	0	0	1
09/12/2019	Sokpoe	2	1	21	1	3		3	1	11		1	1		2	2	2	5	1	2		1	5	0	0	30	1	0	1	0	1	0	1	0	0	1
09/12/2019	Sokpoe	2	1	22	0			6	6	12		1	1		2	2	2	6	0		3	0		1	1	30	1	1	1	0	1	1	1	1	1	0
09/12/2019	Sokpoe	2	2	19	0			3	1	12		1	1		2	2	1	6				0		1	1	20	1	1	1	0	1	1	0	1	0	0
9/13/2019	Sokpoe	2	1	20	0			4	3	17	Okada	1	1		2	10	2	4				1	5	0	0	20	1	0	1	0	0	0	0	1	1	1
09/12/2019	Sokpoe	2	2	23	1	3		3	2	11		1	1		2	4	2	5	1	3		1	6	0	0	120	1	0	1	0	1	1	1	0	1	1
9/13/2019	Sokpoe	2	1	17	1	3		6	6	11		1	1		2	4	1	5	0		6	1	6	0	0	15	1	0	1	0	1	1	0	1	0	1
9/13/2019	Sokpoe	2	1	19	0			4	3	12		1	1		2	2	1	6				1	5	1	1	15	1	1	0	0	0	1	0	1	0	1
9/13/2019	Sokpoe	2	1	19	1	2		3	4	11		1	1		2	3	1	5	1	30		0		0	0	10	0	0	1	0	1	0	0	1	1	0
09/12/2019	Sokpoe	2	2	15	1	2		3	2	11		1	1		2	1	1	5	0		6	0		1	1	10	0	0	1	0	1	0	1	0	0	0
09/12/2019	Sokpoe	2	2	16	0			1	3	11		1	1		2	4	1	5	0		6	0		1	1	10	0	1	1	0	1	1	0	1	1	0
09/12/2019	Sokpoe	2	1	19	1	3		4	5	11		1	1		2	5	1	5				0		0	0	10	0	0	1	0	1	0	0	0	0	0
9/13/2019	Sokpoe	2	1	18	1	2		3	3	11		1	1		2	1	1	5				0		0	0	10	0	0	0	0	0	1	0	0	1	0
9/13/2019	Sokpoe	2	1	23	0			3	3	12		1	1		2	10	2	6	0		4	0		1	1	10	0	0	0	0	0	0	1	0	0	0
9/13/2019	Sokpoe	2	1	21	0			3	3	15		1	3		2	10	2	0	0		4	1	6	0	0	10	0	0	0	0	0	0	1	1	1	1
9/13/2019	Sokpoe	2	1	16	1	3		3	3	11		1	1		2	1	1	5				1	6	1	1	5	0	1	1	1	1	0	1	1	0	1
9/13/2019	Sokpoe	2	1	19	0			3	3	5		1	1		2	2	1	1				0		0	0	30	1	1	1	1	1	1	0	0	1	0
9/13/2019	Sokpoe	2	2	17	1	2		3	3	11		1	1		2	1	1	5				0		1	1	30	1	1	0	1	1	1	1	1	1	0
9/13/2019	Sokpoe	2	2	16	1	2		3	3	11		1	1		4	1	1	5				0		1	1	25	1	1	1	1	1	1	1	1	0	0
9/13/2019	Sokpoe	2	1	24	0			2	3	6		1	1		2	10	2	2				0		1	1	20	1	1	1	1	1	1	1	1	1	0
9/13/2019	Sokpoe	2	1	22	1	4		4	5	17	Artist	1	1		2	10	2	2				0		0	0	20	1	1	1	1	1	1	0	1	0	0
9/13/2019	Sokpoe	2	1	24	0			2	2	8		3	1		2	7	2	4				0		0	0	20	1	1	1	1	1	1	1	0	1	0
9/13/2019	Sokpoe	2	2	18	0			3	3	12		1	1		2	2	1	6				1	6	0	0	20	1	1	1	1	1	1	1	1	0	1
9/13/2019	Sokpoe	2	2	23	0			3	3	9		1	1		2	1	2	2				1	1	1	1	20	1	1	1	1	1	1	1	0	0	1
9/13/2019	Sokpoe	2	2	24	0			6	3	9		1	1		2	1	2	2				0		0	0	15	1	0	1	1	1	1	0	0	0	0
09/12/2019	Sokpoe	2	1	21	0			3	4	12		2	1		2	1	2	6				0		0	0	15	1	1	1	1	1	1	1	1	1	0
9/13/2019	Sokpoe	2	1	18	1	2		6	3	11		1	1		2	1	1	5				0		1	1	15	1	1	1	1	1	1	1	0	1	0
09/12/2019	Sokpoe	1	1	22	0			6	6	17	Maison	1	1		2	10	2	2				0		0	0	15	1	1	0	1	1	1	0	1	1	0
09/12/2019	Sokpoe	1	1	18	0			6	4	12		1	1		2	1	1	6				1	6	0	0	15	1	0	1	1	1	0	0	0	0	1
9/13/2019	Sokpoe	2	1	19	1	3		6	6	11		1	1		2	1	1	5				0		1	1	60	1	1	1	1	1	1	1	1	1	0
09/12/2019	Sokpoe	1	2	18	0			6	6	5		1	1		2	1	1	1				0		1	1	60	1	1	1	1	1	1	0	1	1	0
9/13/2019	Sokpoe	2	1	18	1	2		6	6	11		1	1		2	1	1	5				1	6	0	1	5	0	1	1	0	1	1	1	1	1	1
9/13/2019	Sokpoe	2	1	17	1	3		6	6	11		1	1		2	1	1	5				1	6	0	1	5	0	0	1	0	1	0	1	1	0	1
9/13/2019	Sokpoe	2	1	20	0			3	3	12		1	1		2	1	2	6				1	6	0	1	5	0	1	0	0	1	1	1	1	1	1
9/13/2019	Sokpoe	2	1	16	0			6	6	12		1	1		2	1	1	6				1	6	0	1	5	0	1	0	0	1	1	1	1	0	1
9/13/2019	Sokpoe	2	2	16	1	2		6	6	11		1	1		2	1	1	5				1	6	0	1	4	0	0	1	0	1	1	1	0	0	1
9/13/2019	Sokpoe	2	1	19	1	3		4	6	11		1	1		2	3	1	5				0		0	1	3	0	1	1	0	1	1	1	1	1	0
9/13/2019	Sokpoe	2	2	21	0			4	6	9		1	1		2	10	2	2				1	6	0	1	3	0	1	1	0	1	1	1	1	0	1
9/13/2019	Sokpoe	2	2	15	1	2		6	6	11		1	1		2	1	1	5				1	6	0	1	30	1	1	1	0	1	1	1	1	0	1
9/13/2019	Sokpoe	2	1	22	0			6	4	12		1	1		2	3	2	6				1	6	0	1	15	1	0	1	0	1	0	0	1	0	1
9/13/2019	Sokpoe	2	2	20	1	2		3	1	11		1	1		2	10	2	5				1	6	0	1	15	1	0	1	0	1	0	1	1	0	1
9/13/2019	Sokpoe	2	2	16	1	2		6	3	11		1	1		2	2	1	5				1	6	0	1	15	1	1	1	0	1	1	1	1	0	1
9/16/2019	Sogakope	1	2	16	0			5	5	9		1	1		2	1	1	2				1	6	0	1	15	1	0	1	0	1	1	1	0	0	1
9/16/2019	Sogakope	1	1	15	1	2		3	6	11		1	1		2	2	1	5				1	6	0	1	15	1	0	1	0	1	0	1	1	0	1
9/16/2019	Sogakope	1	1	20	0			1	1	5		1	2		3	10	2	1				1	6	0	1	10	0	0	1	0	1	1	1	0	0	1
9/16/2019	Sogakope	1	1	23	0			3	4	2		1	1		2	10	2	0				1	6	0	1	10	0	1	1	0	1	1	1	1	0	1
9/14/2019	Sogakope	1	1	20	0			6	6	8		1	1		2	10	2	4				0		1	1	7	0	0	1	0	0	0	1	0	1	0
9/16/2019	Sogakope	1	2	24	0			3	1	6		1	1		2	2	2	2				0		1	1	60	1	0	1	0	0	0	1	0	1	0
9/16/2019	Sogakope	1	2	18	0			6	6	17	Sale girl	1	1		2	4	1	1				1	6	1	1	5	0	0	0	0	0	0	1	0	0	1
9/14/2019	Sogakope	1	1	22	0			1	1	12		3	1		3	7	2	6	1	12		0		1	1	4	0	0	1	0	0	0	1	1	0	0
9/16/2019	Sogakope	1	2	24	0			3	2	6		1	1		2	2	2	2	1	3		0		1	1	30	1	0	1	0	0	0	1	0	1	0
9/16/2019	Sogakope	1	2	21	0			5	2	6		1	1		2	10	2	2				1	6	1	1	30	1	0	0	0	0	0	0	0	1	1
9/14/2019	Sogakope	1	1	20	0			6	6	6		1	1		2	3	2	2	1	5		0		1	1	20	1	1	1	0	0	0	1	1	1	0
9/16/2019	Sogakope	1	2	23	0			3	2	6		1	1		2	5	2	2	1	8		0		1	1	20	1	1	1	0	0	0	1	1	1	0
9/14/2019	Sogakope	1	1	22	0			6	6	6		1	1		2	10	2	2	1	3		0		1	1	15	1	1	0	0	1	1	0	0	1	0
9/16/2019	Sogakope	1	2	18	0			1	1	6		1	1		2	5	1	2				0		1	1	15	1	1	1	0	0	1	1	1	1	0
9/14/2019	Sogakope	1	1	24	0			5	5	5		1	1		2	1	2	1				1	6	1	1	15	1	0	1	0	0	0	1	0	0	1
9/14/2019	Sogakope	1	1	23	0			6	6	17	Mechanic	2	1		2	7	2	2	1	5		1	6	1	1	10	0	1	0	0	1	0	0	1	1	1
9/16/2019	Sogakope	1	2	21	1	3		6	6	6		1	1		2	8	2	2				0		1	1	10	0	0	1	0	0	1	1	0	0	0
9/16/2019	Sogakope	1	2	24	0			6	6	6		1	1		2	2	2	2				0		1	1	10	0	0	1	0	0	0	1	0	0	0
9/14/2019	Sogakope	1	1	20	1	3		6	6	11		1	3		2	10	2	5				1	6	1	1	10	0	0	1	0	0	0	1	1	0	1
9/14/2019	Sogakope	1	1	20	0			1	1	8		1	1		2	10	2	4				1	6	1	1	5	0	1	1	0	1	1	1	1	1	1
9/16/2019	Sogakope	1	2	23	0			6	1	6		1	1		2	8	2	2				0		1	1	15	1	0	0	0	0	1	1	1	0	0
9/14/2019	Sogakope	1	2	20	0			1	1	5		3	1		2	7	2	1				0		1	1	15	1	1	0	0	1	1	1	1	0	0
9/16/2019	Sogakope	1	2	21	0			3	3	6		1	1		2	10	2	2				0		1	1	15	1	1	1	0	1	0	0	1	1	0
9/14/2019	Sogakope	1	2	20	0			1	1	6		1	1		2	5	2	2				1	6	1	1	15	1	1	1	0	1	1	1	1	1	1
9/16/2019	Sogakope	1	2	21	0			3	1	6		1	1		2	4	2	2				1	3	1	1	15	1	1	1	0	1	1	0	1	1	1
9/14/2019	Sogakope	1	2	21	0			6	2	6		3	1		2	7	2	2				1	3	1	1	15	1	1	1	0	0	1	1	1	1	1
9/14/2019	Sogakope	1	2	24	0			2	1	6		3	1		2	7	2	2				0		1	1	10	0	1	1	0	1	1	1	1	0	0
9/16/2019	Sogakope	1	1	20	0			3	3	8		1	1		2	5	2	4				0		1	1	10	0	0	0	0	0	0	0	1	0	0
9/16/2019	Sogakope	1	1	19	0			3	2	8		1	1		2	4	1	4				0		1	1	10	0	0	1	0	0	0	1	1	0	0
9/14/2019	Sogakope	1	1	19	1	4		5	5	11		1	1		2	1	1	5				0		1	1	10	0	1	1	0	1	1	1	1	0	0
9/14/2019	Sogakope	1	2	19	0			3	3	12		3	3		2	7	1	6				0		1	1	10	0	1	1	0	1	1	0	1	1	0
9/16/2019	Sogakope	1	1	17	1	3		1	1	11		1	1		2	1	1	5				1	6	1	1	10	0	1	1	0	1	1	1	1	1	1
9/14/2019	Sogakope	1	1	18	1	3		6	6	11		1	1		2	8	1	5				0		1	1	5	0	1	0	0	0	1	1	1	1	0
9/16/2019	Sogakope	1	1	18	1	3		1	2	11		1	1		2	3	1	5				1	1	1	1	30	1	1	1	0	0	1	0	1	0	1
9/14/2019	Sogakope	1	1	21	0			1	1	5		1	2		2	2	2	1				0		1	1	20	1	1	0	0	0	1	1	1	1	0
9/14/2019	Sogakope	1	1	21	0			1	6	12		1	1		2	2	2	6				0		1	1	20	1	0	1	0	0	1	0	0	0	0
09/12/2019	Sokpoe	2	2	22	0			2	1	6		1	1		2	8	2	2				1	6	1	1	20	1	1	1	0	0	1	0	1	0	1
9/13/2019	Sokpoe	2	1	24	0			3	2	17	Footballer	1	1		2	2	2	7				1	1	1	1	20	1	1	1	0	0	1	0	0	1	1
9/13/2019	Sokpoe	2	1	18	0			6	6	17	Footballer	1	1		2	2	1	7				0		1	1	15	1	1	0	0	1	1	1	0	1	0
9/13/2019	Sokpoe	2	2	21	0			3	2	13		1	1		2	2	2	0				0		1	1	15	1	1	1	0	0	0	0	1	1	0
9/13/2019	Sokpoe	2	2	19	0			1	1	5		1	1		2	4	1	1	1	4		0		1	1	10	0	1	1	0	0	1	1	1	0	0
9/13/2019	Sokpoe	2	1	20	0			1	6	17	Footballer	1	1		2	4	2	7				0		1	1	10	0	1	1	0	0	1	1	1	1	0
9/13/2019	Sokpoe	2	1	22	0			1	1	8		1	1		1	10	2	4				0		1	1	10	0	0	0	0	1	1	1	0	0	0
9/13/2019	Sokpoe	2	1	20	1	3		3	3	11		1	1		2	10	2	5				1	1	1	1	10	0	0	1	0	0	1	1	0	0	1
9/13/2019	Sokpoe	2	1	19	0			1	1	7		1	1		1	2	1	7				0		1	1	60	1	1	0	0	0	1	1	1	1	0
9/13/2019	Sokpoe	2	1	20	1	3		3	2	11		1	1		2	3	2	5				0		1	1	60	1	1	1	0	1	1	1	0	1	0
9/13/2019	Sokpoe	2	1	22	0			3	2	6		3	4	Frafra	2	7	2	2				0		1	1	60	1	1	1	0	0	1	0	1	1	0
9/13/2019	Sokpoe	2	2	24	0			2	2	5		3	1		2	7	2	1				0		1	1	60	1	1	1	0	1	1	0	1	0	0
9/13/2019	Sokpoe	2	1	21	0			6	6	12		1	1		2	2	2	6				1	6	1	1	60	1	0	1	0	0	1	1	0	0	1
09/11/2019	Tefle	2	2	23	0			3	1	6		3	1		2	7	2	2				1	6	1	1	60	1	1	1	0	1	0	0	1	1	1
09/11/2019	Tefle	2	1	21	0			6	3	12		1	1		2	2	2	6	0		2	1	5	1	1	5	0	1	0	0	0	0	1	1	1	1
09/11/2019	Tefle	2	1	20	0			1	1	8		1	1		2	2	2	4				0		0	0	5	0	0	1	0	1	1	0	1	0	0
09/11/2019	Tefle	2	1	22	0			3	3	8		1	1		2	2	2	4	0		3	0		1	1	5	0	0	0	0	0	0	1	0	1	0
09/12/2019	Tefle	2	1	18	1	3		4	1	11		1	1		2	1	1	5				1	6	0	0	5	0	0	0	0	0	0	1	1	1	1
09/12/2019	Tefle	2	1	16	1	3		6	2	11		1	1		2	2	1	5				0		1	1	5	0	1	0	0	0	0	0	1	1	0
09/12/2019	Tefle	2	2	19	0			6	6	12		1	1		2	2	1	6	0		3	0		1	1	5	0	1	0	0	0	1	0	1	1	0
09/12/2019	Tefle	2	1	20	1	3		6	6	11		1	1		2	10	2	5	0		3	1	6	1	1	5	0	1	1	0	1	1	1	1	0	1
09/12/2019	Tefle	2	2	16	1	2		1	1	11		1	1		4	1	1	5	0		6	0		0	0	20	1	0	0	0	0	1	1	1	0	0
09/12/2019	Tefle	2	2	19	0			6	4	6		3	1		2	7	1	2				1	5	1	1	20	1	1	1	0	1	1	0	1	0	1
09/12/2019	Tefle	2	1	20	0			1	1	6		1	1		2	2	2	2	1	1		1	1	0	0	10	0	1	1	0	1	1	1	1	1	1
09/12/2019	Tefle	2	2	18	0			6	6	12		3	1		2	4	1	6	0		2	0		1	1	10	0	1	1	0	1	1	0	1	0	0
09/12/2019	Tefle	2	2	23	0			3	3	5		1	1		3	1	2	1				1	5	1	1	10	0	1	1	0	1	1	0	1	1	1
09/12/2019	Tefle	2	2	22	0			6	6	12		1	1		2	10	2	6				0		1	1	5	0	1	1	1	1	1	1	1	1	0
09/12/2019	Tefle	2	2	15	1	3		3	3	11		1	1		2	1	1	5				1	1	0	0	5	0	1	1	1	1	0	0	1	1	1
09/12/2019	Tefle	2	1	24	0			5	3	5		2	1		3	7	2	1				1	2	0	0	30	1	1	1	1	1	1	0	1	1	1
09/11/2019	Tefle	2	1	18	1	1		6	6	11		1	1		2	6	1	5				1	1	0	0	30	1	1	1	1	1	1	0	1	0	1
09/11/2019	Tefle	2	2	23	0			4	3	6		1	1		2	2	2	2				1	6	1	1	25	1	1	1	1	1	1	1	1	1	1
09/11/2019	Tefle	2	2	22	0			2	2	12		3	1		2	7	2	6				0		0	0	20	1	1	1	1	1	1	0	1	0	0
09/11/2019	Tefle	2	1	21	0			5	5	17	Mobile money vendor	1	1		2	1	2	7				0		0	0	20	1	0	1	1	1	1	1	0	0	0
09/12/2019	Tefle	2	1	18	0			4	3	8		1	1		2	2	1	4				0		0	0	20	1	0	1	1	1	0	1	1	0	0
09/12/2019	Tefle	2	1	24	0			5	1	17	Pharmacy technician	1	1		2	10	2	7				0		0	0	20	1	0	1	1	1	0	1	1	0	0
09/12/2019	Tefle	2	1	21	0			3	1	17	Electrician	1	1		2	10	2	2				0		1	1	15	1	1	1	1	1	0	1	0	0	0
09/12/2019	Tefle	2	2	20	0			2	1	12		1	1		2	4	2	6				0		0	0	15	1	1	1	1	1	0	0	1	1	0
09/12/2019	Tefle	2	2	18	1	2		4	6	11		1	1		2	2	1	5				0		1	1	15	1	1	1	1	1	1	0	0	0	0
09/12/2019	Tefle	2	2	22	0			1	6	6		1	1		2	3	2	2				0		0	0	15	1	0	1	1	1	0	0	1	1	0
09/12/2019	Tefle	2	1	19	1	3		1	3	11		1	1		2	10	1	5				1	6	0	1	15	1	0	1	1	1	0	0	0	0	1
09/12/2019	Tefle	2	2	19	0			4	3	17	Jhs graduate	1	1		2	2	1	6				0		0	0	10	0	1	1	1	1	0	0	1	1	0
09/12/2019	Tefle	2	2	23	0			3	3	17	Mobile money vendor	1	1		2	5	2	7				0		0	0	10	0	1	0	1	1	1	0	1	0	0
09/12/2019	Tefle	2	2	17	0			6	3	5		1	1		2	2	1	1				1	6	1	1	8	0	1	1	0	1	1	1	1	0	1
09/12/2019	Tefle	2	1	24	1	4		4	1	11		1	1		2	10	2	5				1	6	0	1	5	0	1	1	0	1	1	1	1	0	1
09/11/2019	Tefle	2	1	22	1	3		1	1	11		1	1		2	2	2	5				1	6	0	1	5	0	0	1	0	1	0	1	1	0	1
09/11/2019	Tefle	2	1	20	1	3		6	3	11		1	1		2	1	2	5				1	6	0	1	4	0	1	1	0	1	1	1	1	0	1
09/11/2019	Tefle	2	1	19	0			6	6	12		1	1		2	2	1	6				1	6	0	1	3	0	0	0	0	1	0	1	1	0	1
09/11/2019	Tefle	2	1	19	1	1		6	6	11		1	1		2	10	1	5				1	6	0	1	3	0	0	0	0	1	0	1	1	0	1
09/11/2019	Tefle	2	1	19	1	2		6	6	11		1	1		2	2	1	5				1	6	1	1	30	1	1	1	0	1	0	1	1	0	1
09/11/2019	Tefle	2	1	17	1	3		6	6	11		1	1		2	1	1	5				1	6	0	1	30	1	1	1	0	1	1	1	1	0	1
09/12/2019	Tefle	2	1	19	1	3		6	6	11		1	1		2	2	1	5				1	6	0	1	20	1	1	1	0	1	0	1	1	1	1
09/12/2019	Tefle	2	1	18	1	3		3	6	11		1	1		2	1	1	5				1	6	0	1	15	1	1	1	0	1	1	1	1	0	1
09/12/2019	Tefle	2	2	19	0			6	6	9		2	1		2	7	1	2				1	6	0	1	15	1	1	1	0	1	1	1	1	1	1
09/12/2019	Tefle	2	2	18	0			6	6	12		2	1		2	7	1	6				1	6	0	1	15	1	0	1	0	1	0	1	1	0	1
09/12/2019	Tefle	2	2	17	1	3		6	6	11		1	1		2	2	1	5				1	6	0	1	10	0	1	1	0	1	1	1	1	0	1
09/12/2019	Tefle	2	1	16	1	1		6	3	11		1	1		3	5	1	5				1	6	0	1	10	0	1	1	0	1	1	1	1	1	1
09/12/2019	Tefle	2	1	19	1	3		6	6	11		1	4	Hausa	3	1	1	5				1	6	0	1	10	0	1	1	0	1	1	1	1	0	1
09/12/2019	Tefle	2	1	17	1	2		6	4	11		1	1		3	2	1	5				1	6	0	1	10	0	1	0	0	1	1	0	1	0	1
09/12/2019	Tefle	2	1	20	1	2		3	6	11		1	1		2	2	2	5	1	8		1	6	1	1	7	0	1	1	0	1	1	1	1	1	1
09/12/2019	Tefle	2	1	18	0			6	6	12		1	1		3	2	1	6	1	1		0		1	1	7	0	0	1	0	1	0	0	0	0	0
09/12/2019	Tefle	2	1	16	1	3		2	3	11		1	1		2	1	1	5	0		2	0		1	1	5	0	0	1	0	0	0	1	0	1	0
09/12/2019	Tefle	2	1	17	0			3	2	11		1	1		2	2	1	5				0		1	1	5	0	0	1	0	0	1	0	0	0	0
09/11/2019	Tefle	2	2	20	0			1	1	6		1	1		2	2	2	2				0		1	1	3	0	1	0	0	1	1	0	0	0	0
09/12/2019	Tefle	2	1	20	0			1	1	5		1	1		2	2	2	1				1	6	1	1	30	1	0	1	0	0	0	0	1	0	1
09/12/2019	Tefle	2	2	18	1	3		6	6	11		1	1		2	2	1	5				1	6	1	1	30	1	1	1	0	0	0	1	1	1	1
09/12/2019	Tefle	2	1	19	1	3		3	3	11		1	1		2	1	1	5				0		1	1	2	0	1	1	0	1	0	1	1	0	0
09/12/2019	Tefle	2	1	24	1	3		6	6	11		1	1		2	4	2	5				1	6	1	1	2	0	1	1	0	0	0	1	1	1	1
09/12/2019	Tefle	2	1	21	0			3	6	12		1	1		2	5	2	6				1	6	1	0	2	0	1	1	0	1	1	1	1	1	1
09/12/2019	Tefle	2	1	18	1	3		6	3	11		1	1		2	2	1	5				1	5	1	1	1	0	1	1	0	0	0	1	1	1	1
09/12/2019	Tefle	2	1	24	0			4	2	12		1	1		2	2	2	6				1	6	1	1	13	0	0	1	0	0	0	1	1	0	1
09/11/2019	Tefle	2	1	17	1	3		3	1	11		1	1		2	3	1	5	1	1		1	6	1	1	10	0	1	1	0	1	0	0	1	1	1
09/11/2019	Tefle	2	1	24	1	4		1	1	11		1	1		2	4	2	5				0		1	1	10	0	1	1	0	1	1	1	1	0	0
09/11/2019	Tefle	2	2	16	1	2		3	1	11		1	1		2	1	1	5				0		1	1	10	0	1	1	0	1	0	1	1	0	0
09/12/2019	Tefle	2	1	15	1	3		5	3	11		1	1		2	1	1	5				1	3	1	1	10	0	1	1	0	1	0	0	1	1	1
09/12/2019	Tefle	2	1	17	1	3		5	3	11		1	1		2	1	1	5				0		1	1	5	0	1	1	0	1	1	1	1	0	0
09/12/2019	Tefle	2	1	20	0			6	6	12		1	1		2	1	2	6				0		1	0	35	1	0	0	0	1	0	0	1	1	0
09/11/2019	Tefle	2	2	22	0			2	3	6		3	1		2	7	2	2				0		1	1	25	1	1	1	0	1	1	0	1	1	0
09/11/2019	Tefle	2	1	22	0			2	2	15		1	1		2	10	2	0				0		1	1	25	1	0	1	0	0	1	0	1	0	0
09/11/2019	Tefle	2	1	16	1	3		1	2	11		1	1		2	1	1	5				1	3	1	1	25	1	1	1	0	0	1	1	1	0	1
09/11/2019	Tefle	2	1	24	0			1	2	17	Seramic	3	1		2	7	2	2				0		1	1	20	1	1	0	0	0	1	0	1	0	0
09/11/2019	Tefle	2	2	22	0			1	2	6		3	1		2	7	2	2				0		1	0	20	1	1	1	0	0	1	0	1	1	0
09/11/2019	Tefle	2	1	22	1	3		1	2	11		1	1		2	5	2	5				0		1	1	15	1	1	1	0	0	1	1	1	1	0
09/12/2019	Tefle	2	2	24	0			2	2	16		3	1		2	7	2	1				0		1	1	15	1	0	0	0	1	0	1	1	0	0
09/12/2019	Tefle	2	1	24	1	3		3	3	8		1	1		2	10	2	4				1	6	1	1	15	1	1	0	0	1	1	0	1	1	1
09/12/2019	Tefle	2	1	24	0			3	3	17	Merchant	1	1		2	2	2	7				1	3	1	1	15	1	1	1	0	0	0	0	1	1	1
09/12/2019	Tefle	2	1	17	1	2		3	3	11		1	1		2	1	1	5				0		1	1	10	0	1	1	0	1	1	1	1	1	0
09/12/2019	Tefle	2	1	19	0			3	3	11		1	1		2	1	1	5				0		1	1	10	0	0	0	0	0	1	1	0	0	0
09/12/2019	Tefle	2	2	19	0			2	2	5		1	1		2	3	1	1				0		1	1	10	0	0	1	0	1	0	1	1	0	0
09/12/2019	Tefle	2	1	20	0			2	2	17	DJ	1	1		2	1	2	7				0		1	1	10	0	1	0	0	1	1	1	0	1	0
09/12/2019	Tefle	2	1	23	0			1	2	6		1	1		5	4	2	2				0		1	1	10	0	1	0	0	1	1	1	1	1	0
09/12/2019	Tefle	2	2	19	0			1	1	5		3	1		2	7	1	1				0		1	0	10	0	1	1	0	1	1	1	0	1	0
09/12/2019	Tefle	2	1	19	0			2	2	11		1	1		2	1	1	5				0		1	1	10	0	1	1	0	1	1	0	1	1	0
09/11/2019	Tefle	2	2	21	0			6	6	6		3	1		2	7	2	2				0		1	1	5	0	1	1	0	0	1	1	0	1	0
09/11/2019	Tefle	2	2	24	0			1	1	6		1	1		2	3	2	2				0		1	1	45	1	1	1	0	1	1	0	1	0	0
09/11/2019	Tefle	2	1	20	0			3	2	12		1	1		2	1	2	6				0		1	1	30	1	0	1	0	0	1	0	0	1	0
09/11/2019	Tefle	2	2	18	1	3		3	4	11		1	1		2	6	1	5				0		1	0	30	1	1	1	0	1	1	1	1	0	0
09/11/2019	Tefle	2	2	20	0			3	2	12		1	1		2	1	2	6				0		1	1	30	1	0	1	0	0	0	1	0	0	0
09/11/2019	Tefle	2	2	24	0			1	1	5		3	1		2	7	2	1				1	6	1	1	30	1	1	0	0	1	1	1	1	1	1
09/12/2019	Tefle	2	2	23	0			2	1	5		1	1		2	8	2	1				0		1	1	20	1	1	1	0	0	0	0	1	1	0
09/12/2019	Tefle	2	2	18	1	3		3	2	11		1	1		2	2	1	5				0		1	1	20	1	1	1	0	1	0	0	1	0	0
09/12/2019	Tefle	2	1	21	1	1		1	1	11		1	1		2	2	2	5				0		1	1	15	1	1	1	0	1	1	0	1	1	0
09/12/2019	Tefle	2	1	22	0			3	3	5		1	1		2	2	2	1				0		1	1	15	1	1	1	0	1	0	0	0	1	0
09/12/2019	Tefle	2	1	24	0			5	3	6		1	1		2	8	2	2				0		1	1	15	1	1	1	0	1	1	0	1	1	0
09/12/2019	Tefle	2	2	19	0			3	2	12		1	1		2	2	1	6				0		1	0	60	1	0	1	0	1	1	0	0	1	0
09/12/2019	Tefle	2	1	22	0			6	2	17	Musicians	1	1		2	10	2	7				0		1	1	60	1	1	1	0	0	1	1	1	1	0
09/12/2019	Tefle	2	1	22	1	2		6	6	11		1	1		2	7	2	5				0		1	1	60	1	1	1	0	0	1	0	1	1	0
09/12/2019	Tefle	2	1	22	1	1		1	1	11		1	1		2	2	2	5				0		1	1	60	1	1	1	0	0	1	1	1	1	0
09/12/2019	Tefle	2	1	17	1	2		3	2	11		1	1		4	3	1	5				0		1	1	60	1	1	1	0	1	1	1	1	1	0
09/12/2019	Tefle	2	2	21	0			4	1	11		3	1		2	7	2	5	0		4	1	6	0	1	60	1	1	1	0	1	0	1	1	1	1
09/12/2019	Tefle	2	1	23	0			3	1	4		1	1		2	1	2	3				1	6	1	1	60	1	1	1	0	0	1	0	1	1	1
09/12/2019	Tefle	2	1	23	0			3	2	12		1	1		2	4	2	6				1	1	1	1	60	1	1	1	0	0	1	0	1	0	1
